# Supplementary material for: Active anaerobic methane oxidation and sulfur disproportionation in the deep terrestrial subsurface
Source: ISME J. 2022 Feb 16;16(6):1583–93. doi: 10.1038/s41396-022-01207-w (PMC9123182; doi:10.1038/s41396-022-01207-w)
Supplement: Supplementary file 2 — Datasets S1–S8 [file 41396_2022_1207_MOESM2_ESM.xlsx]

## Sheet: Dataset S1 (metagenomes)
Dataset S1: Metagenomes sequenced.
Sample ID	Collection Date	Filter pore size	Sequencing Centre	Platform	ng DNA/L groundwater	SRA archive	Biosample	Reads	Assembly method	Contigs	Bp	Min	Max	Avg bp	N50 bp
OL-KR13_June	2016-06-13	0.2 um	Marine Biological Laboratory, Woods Hole, MA, USA	NextSeq	2.8	PRJNA625450	SAMN14600456	59792366	Megahit 1.1.1 -metasensitive	472518	336927618	200	243128	713	769
KR13_J_MetaG	2016-07-11	0.2 um	DOE Joint Genome Institute (JGI), Walnut Creek, CA, USA	HiSeq 2500	6.3	PRJNA404454	SAMN07630789	116968106	Megahit 1.1.1 -metasensitive	85320	63464701	200	681364	744	826
KR13_S1_MetaG	2016-09-27	0.2 um	DOE Joint Genome Institute (JGI), Walnut Creek, CA, USA	HiSeq 2500	7.2	PRJNA404455	SAMN07630790	117249610	Megahit 1.1.1 -metasensitive	108134	85163179	200	394177	788	879
OL-KR13_September2	2016-09-29	0.2 um	RTL Genomics, Lubbock, TX, USA	HiSeq 2500	23.9	PRJNA625450	SAMN14600457	156980992	Megahit 1.1.1 -metasensitive	766188	677814477	200	566588	885	1243
KR13_S2_MetaG	2016-09-30	0.2 um	DOE Joint Genome Institute (JGI), Walnut Creek, CA, USA	HiSeq 2500	15.5	PRJNA404456	SAMN07630791	139725824	Megahit 1.1.1 -metasensitive	179910	141345917	200	249505	786	919
OL-KR13_November1	2016-11-08	0.2 um	RTL Genomics, Lubbock, TX, USA	HiSeq 2500	19.7	PRJNA625450	SAMN14600458	99023450	Megahit 1.1.1 -metasensitive	345707	329777477	200	565246	954	1560
OL-KR13_November2	2016-11-09	0.2 um	RTL Genomics, Lubbock, TX, USA	HiSeq 2500	11.1	PRJNA625450	SAMN14600459	125749732	Megahit 1.1.1 -metasensitive	540587	515462169	200	565246	954	1506

## Sheet: Dataset S2 (chemistry)
Dataset S2: Groundwater chemistry
Sample Date	Sulfate (mM)	Sulfide (mM)	S (total) (mM)	Total dissolved solids (mg/L)	Conductivity (mS/cm)	Bicarbonate, HCO3 (mg/L)	Dissolved inorganic carbon (mg/L)	Calcium, Ca (mg/l)	Sodium, Na (mg/L)	Chloride, Cl (mg/L)	Bromide, Br (mg/l)	Fluoride, F (mg/l)	Nitrate, NO3 (mg/L)	Nitrite, NO2 (mg/L)	Ammonium, NH4 (mg/L)	Iron, Fe (total) (mg/L)	Iron, Fe2 + (mg/L)	Iron, Fe3+ (calculated) (mg/L)	Magnesium, Mg (mg/L)	Manganese, Mn (mg/L)	Phosphate, PO4 (mg/l)	Potassium, K (mg/l)	Silicate, SiO2 (mg/l)	Strontium, Sr (mg/l)
2016-03-14	0.729167	0.4375	0.96875	7130	12.71	73	10	740	1840	4310	25	1	< 0.2	< 0.1	< 0.02	< 0.02	< 0.01	0.01	30	0.15	< 0.1	10	10	7.2
2016-04-25	0.572917	0.34375	0.9375	7216	12.94	73	10	760	1880	4350	24	1.1	< 0.2	< 0.1	0.02	< 0.02	0.02	0	35	0.15	< 0.1	9.7	10	7.1
2016-05-16	0.6875	0.4375	1		12.95	73				4380							0.02
2016-06-01	0.708333	0.40625	0.9375	7405	13.01	67	9.1	830	1930	4410	25	1.1	< 0.4	< 0.2	< 0.02	0.16	0.17	-0.01	32	0.18	< 0.1	9.5	11	7.7
2016-06-27	0.677083	0.375	0.9375	7467	13.15	73	9.4	840	1890	4500	24	1.1	< 0.2	< 0.1	0.03	0.19	0.22	-0.03	35	0.16	< 0.1	8.8	10	7.4
2016-07-19	0.697917	0.40625	0.96875		13.16	67				4550							0.1
2016-07-28	0.729167	0.375	0.96875	7417	13.2	67	8.9	810	1890	4480	25	1.1	< 0.4	< 0.2	0.04	< 0.02	0.01	0.01	36	0.15	< 0.2	8.9	9.9	7.3
2016-08-22	0.625	0.375	0.9375		13.22	67				4540							0.03
2016-09-19	0.729167	0.40625	0.9375	7574	13.35	61	9.7	830	1960	4550	25	1.2	< 0.4	< 0.2	< 0.02	< 0.02	0.02	0	36	0.15	< 0.2	9.6	10	8
2016-10-05	0.666667	0.40625	0.9375		13.28	67				4550							< 0.01
2016-10-31	0.583333	0.46875	0.90625	7511	13.42	59	9.3	820	1940	4530	27	1.1	< 0.2	< 0.1	0.12	< 0.02	0.05	-0.03	36	0.16	< 0.1	9.6	10	7.5
2016-11-21	0.614583	0.375	0.96875		13.13	61				4520							0.52
Sample Date	Methane (mM)	Hydrogen (µM)	∂34SSO4 VCDT	∂13CCH4 VPBD	∂13CDIC VPBD	Thiosulfate (mM)	Dissolved organic carbon (mg/L)	Acetone (µM)	Ethanol (µM)
2016-03-02	0.88	32.67	47.9315	-42		0.090936	10.29	8.947	0
2016-03-02	0.85	29.84
2016-03-02	0.74	26.17
2016-03-07	0.92	33.95		-41.68		0	4.149	9.144	0
2016-03-07	0.89	42.76
2016-03-07	1.1	81.01
2016-05-07	0.9	31.22	47.2	-42.525	-26.7	0.108519	11.01	4.865	0
2016-05-07	0.98	34.85		-42.584	-27.41	0.140491	4.76	1.672	0
2016-05-07	0.89	33.43
2016-05-07	0.92	34.1
2016-05-07	0.87	26.49
2016-05-07	0.73	28.01
2016-06-12	1.04	31.89	41.1	-42.852	-28.1	0.103114	4.195	3.664	1.801
2016-06-12	1.1	39.58	41.4	-43.044	-28.2	0.105799	4.068	9.585	2.776
2016-06-12	0.92	21.58
2016-06-12	1.02	28.27
2016-06-12	1.02	32.69
2016-06-12	1.69	150.58
2016-07-09	1.12	51.37	43.4	-42.823	-27.97	0.100558	4.297	3.572	2.558
2016-07-09	1.03	31.95	44.3	-43.209	-28.21	0.101747	3.281	4.39	4.704
2016-07-09	0.9	18.68
2016-07-09	1.02	33.73
2016-07-09	1.04	34.19
2016-07-09	1.1	52.09
2016-08-13	0.99	29.67	45.9	-43.246		0.072366	6.096	5.821	12.756
2016-08-13	0.93	24.19	44.8	-43.238		0.071067	7.814	6.122	3.371
2016-08-13	0.9	19.44
2016-08-13	0.91	23.48
2016-08-13	0.84	25.05
2016-08-13	0.88	28.27
2016-10-04	0.94	20.04	44	-43.169	-28.67	0.088211	6.553	10.985	6.116
2016-10-04	0.79	7.8	45.5	-43.402	-28.67	0.091867	6.58	8.162	2.827
2016-10-04	0.83	9.15
2016-10-04	0.98	19.7
2016-10-04	0.87	10.89
2016-10-04	0.83	8.34
2016-11-11	0.71	0		-43.717	-28.11	0.066997	4.752	0	0
2016-11-11	0.7	0				0.060955	4.478
2016-11-11	0.69	0

## Sheet: Dataset S3 (genomes)
Dataset S3: Dereplicated MAGs and SAGs
			CheckM				dRep		CheckM coverage			number of proteins detected in metaproteome	gtdb taxonomy
NCBI BioSample (MAGs) / GOLD Analysis Project ID (SAGs)	MAG/SAG ID (Fig. 4)	MAG/SAG name	completeness (%)	contamination (%)	strain heterogeneity	Size (Mbp)	N50	cluster	% mapped reads	% binned populations	% community		Domain	Phylum	Class	Order	Family	Genus	Species
SAMN19414134	Aminicenantales (o) N2.26	Aminicenantales N2.26	91.91	4.37	25	3.29891	11429	43_0	0.32	0.35	0.22	2	Bacteria	Acidobacteriota	Aminicenantia	Aminicenantales
SAMN19414135	UBA2199 (g) S2.79	Aminicenantia S2.79	92.96	2.14	0	3.45912	30874	26_1	0.89	1.1	0.71	6	Bacteria	Acidobacteriota	Aminicenantia	UBA2199	UBA2199	UBA2199
Ga0222584	Aminicenantales (o) SAG	Aminicenantales SAG	47.97	2.99	n/a	1.74818	n/a	n/a	n/a	n/a	n/a	n/a	Bacteria	Acidobacteriota	Aminicenantia	Aminicenantales
SAMN19414136	Cellulomonas (g) N1.63	Cellulomonas N1.63	88.56	3.74	72.73	3.76272	16828	3_1	0.52	0.49	0.42	2	Bacteria	Actinobacteriota	Actinomycetia	Actinomycetales	Cellulomonadaceae	Cellulomonas
SAMN19414137	Cellulomonas (g) N1.4*	Cellulomonas N1.4	81.12	3.76	75	3.41992	9455	4_0	0.38	0.39	0.33	1	Bacteria	Actinobacteriota	Actinomycetia	Actinomycetales	Cellulomonadaceae	Cellulomonas
SAMN19414138	Propionicimonas (g) N1.74	Propionimonas N1.74	95.94	0.52	0	3.0834	100397	17_1	47.66	54.26	46.28	143	Bacteria	Actinobacteriota	Actinomycetia	Propionibacteriales	Propionibacteriaceae	Propionicimonas
SAMN19414139	UBA912 (g) S2.21*	Coriobacteriia S2.21	71.07	0.83	0	1.94957	5741	10_0	0.12	0.27	0.17	0	Bacteria	Actinobacteriota	Coriobacteriia	OPB41	UBA912
SAMN19414140	Fen-727 (o) S3.25	Actinobacteriota S3.25	98.72	5.13	42.86	3.24271	34201	8_1	4.87	5.64	3.46	36	Bacteria	Actinobacteriota	RBG-13-55-18	Fen-727
SAMN19414141	Fen-727 (o) S2.68	Actinobacteriota S2.68	97.01	1.99	66.67	2.74694	8354	9_1	1.45	2.27	1.47	11	Bacteria	Actinobacteriota	RBG-13-55-18	Fen-727
SAMN19414142	UBA1414 (f) N2.117	Actinobacteriota N2.117	84.09	1.82	0	1.6419	5777	12_0	0.1	0.23	0.15	5	Bacteria	Actinobacteriota	UBA1414	UBA1414	UBA1414
SAMN19414143	20-14-0-20-35-9 (g) S2.32	Actinobacteriota S2.32	81.21	2.73	0	1.67827	5723	13_0	0.11	0.28	0.18	3	Bacteria	Actinobacteriota	UBA1414	UBA1414	UBA1414	20-14-0-20-35-9
SAMN19414144	EXX4484-2 (f) N1.25	Altarchaeia N1.25	94.08	0.93	0	1.32306	14932	47_1	0.15	0.4	0.35	11	Archaea	Altarchaeota	Altarchaeia	IMC4	EX4484-2
Ga0214422	EXX4484-2 (f) SAG*	Altarchaeia SAG	54.39	0.8	n/a	0.899102	n/a	n/a	n/a	n/a	n/a	n/a	Archaea	Altarchaeota	Altarchaeia	IMC4	EX4484-2
SAMN19414145	Epilithonimonas (g) S2.104	Epilithonimonas S2.104	99.51	0	0	2.61304	114066	51_0	0.36	0.6	0.39	0	Bacteria	Bacteroidota	Bacteroidia	Flavobacteriales	Weeksellaceae	Epilithonimonas
SAMN19414146	Kaistella (g) S2.1	Kaistella S2.1	100	0.49	0	2.91393	352472	52_0	0.48	0.71	0.46	7	Bacteria	Bacteroidota	Bacteroidia	Flavobacteriales	Weeksellaceae	Kaistella
Ga0310638	SPBW01 (g) SAG*	Bipolaricaulota SAG	56.36	0	n/a	1.58189	n/a	n/a	n/a	n/a	n/a	n/a	Bacteria	Bipolaricaulota	Bipolaricaulia	UBA7950	UBA9294	SPBW01
SAMN19414147	34-128 (g) N1.50	Caldatribacteriota N1.50	73.47	0.14	100	1.16612	7419	44_1	0.45	1.34	1.15	21	Bacteria	Caldatribacteriota	JS1	SB-45	34-128	34-128
SAMN19414148	34-128 (g) S1.31*	Caldatribacteriota S1.31	75.73	1.34	66.67	1.46085	1671	44_2	0.61	1.65	1.3	16	Bacteria	Caldatribacteriota	JS1	SB-45	34-128	34-128
Ga0222570	34-128 (g) SAG	Caldatribacteriota SAG	47.23	0	n/a	1.01752	n/a	n/a	n/a	n/a	n/a	n/a	Bacteria	Caldatribacteriota	JS1	SB-45	34-128	34-128
SAMN19414149	UBA8950 (g) S2.119	Anaerolineae S2.119	98.18	4.73	0	5.28227	36076	27_0	0.54	0.44	0.28	12	Bacteria	Chloroflexota	Anaerolineae	Anaerolineales	EnvOPS12	UBA8950
SAMN19414150	UBA1429 (o) N2.130	Anaerolineae N2.130	93.12	6.42	0	3.94227	9846	11_1	0.38	0.35	0.22	19	Bacteria	Chloroflexota	Anaerolineae	UBA1429
Ga0310671	JGIOTU-2 (g) SAG	Cloacimonadota SAG	52.84	0	n/a	1.67837	n/a	n/a	n/a	n/a	n/a	n/a	Bacteria	Cloacimonadota	Cloacimonadia	JGIOTU-2	JGIOTU-2	JGIOTU-2
SAMN19414151	UBA12480 (g) S2.13	Delongbacteria S2.13	80.18	1.1	0	2.04005	5091	54_0	0.13	0.27	0.17	0	Bacteria	Delongbacteria	UBA4055	UBA4055	UBA4055	UBA12480
SAMN19414152	UASB340 (g) N1.41	Babeliales N1.41	86.52	1.69	50	1.00022	22892	19_0	0.1	0.36	0.31	1	Bacteria	Dependentiae	Babeliae	Babeliales	RVW-14	UASB340
SAMN19414153	SURF-10 (g) N1.69	Desulfarculaceae N1.69	97.42	0.65	0	4.39019	213725	25_1	2.48	1.99	1.69	1	Bacteria	Desulfobacterota	Desulfarculia	Desulfarculales	Desulfarculaceae	SURF-10
SAMN19414154	0-14-0-80-60-11 (g) N1.3	Desulfobaccales N1.3	87.35	4.77	50	3.84353	10943	18_1	0.48	0.44	0.37	17	Bacteria	Desulfobacterota	Desulfobaccia	Desulfobaccales	0-14-0-80-60-11	0-14-0-80-60-11
SAMN19414155	4484-190-2 (g) N1.64	Desulfatiglandales N1.64	84.6	6.26	38.89	5.31176	6619	39_0	0.57	0.37	0.32	35	Bacteria	Desulfobacterota	Desulfobacteria	Desulfatiglandales	NaphS2	4484-190-2
SAMN19414156	ETH-SRB1 (f) N2.53	ETH-SRB1 N2.53	92.48	2.58	25	1.96056	14333	37_1	0.23	0.42	0.27	4	Bacteria	Desulfobacterota	Desulfobacteria	Desulfobacterales	ETH-SRB1
SAMN19414157	B13-G4 (g) N1.59	ETH-SRB1 N1.59	80.95	4.22	50	2.81083	9324	38_1	0.6	0.75	0.64	41	Bacteria	Desulfobacterota	Desulfobacteria	Desulfobacterales	ETH-SRB1	B13-G4
SAMN19414158	B13-G4 (g) S3.18	ETH-SRB1 S3.18	75.51	3.25	66.67	2.24773	6792	38_2	5.34	8.91	5.47	84	Bacteria	Desulfobacterota	Desulfobacteria	Desulfobacterales	ETH-SRB1	B13-G4
SAMN19414159	UBA5616 (g) S2.15	Desulfobacterales S2.15	98.69	2.58	0	4.17256	104641	36_1	0.82	0.84	0.54	21	Bacteria	Desulfobacterota	Desulfobacteria	Desulfobacterales	UBA5616
SAMN19414160	UBA2270 sp002347745 (s) S2.100	Desulfocapsaceae S2.100	98.21	0.32	50	4.06762	37185	15_1	1.11	1.17	0.76	187	Bacteria	Desulfobacterota	Desulfobulbia	Desulfobulbales	Desulfocapsaceae	UBA2270	UBA2270 sp002347745
SAMN19414161	SURF-16 (g) N2.43	Desulfurivibrionaceae N2.43	98.51	0.17	0	5.08724	38885	5_1	1.48	1.05	0.66	23	Bacteria	Desulfobacterota	Desulfobulbia	Desulfobulbales	Desulfurivibrionaceae	SURF-16
SAMN19414162	UBA2262 sp002841785 (s) S1.22	Desulfurivibrionaceae S1.22	94.94	4.19	90.91	2.99721	11104	48_1	7.35	9.72	7.67	107	Bacteria	Desulfobacterota	Desulfobulbia	Desulfobulbales	Desulfurivibrionaceae	UBA2262	UBA2262 sp002841785
SAMN19414163	P. aespoeensis (s) S2.5	Pseudodesulfovibrio S2.5	99.41	0	0	3.5513	43816	14_1	0.4	0.48	0.31	16	Bacteria	Desulfobacterota	Desulfovibrionia	Desulfovibrionales	Desulfovibrionaceae	Pseudodesulfovibrio	Pseudodesulfovibrio aespoeensis
SAMN19414164	UBA5619 (g) N2.62	Syntrophales N2.62	95.16	9.57	20	3.74149	11722	49_0	0.39	0.38	0.24	7	Bacteria	Desulfobacterota	Syntrophia	Syntrophales	UBA5619	UBA5619
SAMN19414165	UBA9959 (f) N2.88	Elusimicrobiales N2.88	91.95	0	0	2.84646	12861	29_1	0.36	0.45	0.29	2	Bacteria	Elusimicrobiota	Elusimicrobia	Elusimicrobiales	UBA9959
SAMN19414166	B79-G9 (f) N2.53	Archaea EX4484-52 N2.53	92.06	1.87	0	1.45185	35402	2_1	0.26	0.63	0.4	4	Archaea	EX4484-52	EX4484-52	EX4484-52	B79-G9
SAMN19414167	Acetobacterium (g) S2.10	Acetobacterium S2.10	86.31	0.61	0	2.68778	5002	50_0	0.16	0.25	0.16	18	Bacteria	Firmicutes_A	Clostridia	Eubacteriales	Eubacteriaceae	Acetobacterium
SAMN19414168	Methanoperedens (g) N1.45	Methanoperedens N1.45	69.93	2.61	50	3.35	7848	n/a	1.11	1.16	0.99	171	Archaea	Halobacteriota	Methanosarcinia	Methanosarcinales	Methanoperedenaceae	Methanoperedens
SAMN19414169	Methanoperedens (g) S2.57	Methanoperedens S2.57	68.78	1.31	0	1.3	4736	32_0	0.08	0.27	0.17	18	Archaea	Halobacteriota	Methanosarcinia	Methanosarcinales	Methanoperedenaceae	Methanoperedens
SAMN19414170	UBA9312 (g) S2.59	Marinisomatota S2.59	82.35	2.75	66.67	2.74239	7712	40_1	0.25	0.4	0.26	26	Bacteria	Marinisomatota	UBA2242	UBA2242	UBA2242	UBA9312
SAMN19414171	SCGC-AAA011-G17 (o) N2.15	Nanoarchaeia N2.15	75.7	0.93	0	1.71779	8962	45_0	0.14	0.3	0.19	2	Archaea	Nanoarchaeota	Nanoarchaeia	SCGC-AAA011-G17
SAMN19414172	GW2011-AR17 (f) S2.40*	Nanoarchaeia S2.40	76.64	2.34	0	1.12329	6086	46_0	0.08	0.32	0.21	1	Archaea	Nanoarchaeota	Nanoarchaeia	SCGC-AAA011-G17	GW2011-AR17
SAMN19414173	SM23-35 (f) S2.74	Thermodesulfovibrionales S2.74	85.2	2.05	0	2.73219	8424	6_0	0.19	0.3	0.19	4	Bacteria	Nitrospirota	Thermodesulfovibrionia	Thermodesulfovibrionales	SM23-35
SAMN19414174	UBA1546 (g) N1.33	Thermodesulfovibrionales N1.33	91.59	2.94	57.14	1.75588	7200	31_1	0.15	0.3	0.26	14	Bacteria	Nitrospirota	Thermodesulfovibrionia	Thermodesulfovibrionales	UBA1546	UBA1546
SAMN19414175	UBA1546 (g) S3.41*	Thermodesulfovibrionales S3.41	73.44	2.32	50	0.969138	2124	31_2	0.48	1.85	1.14	5	Bacteria	Nitrospirota	Thermodesulfovibrionia	Thermodesulfovibrionales	UBA1546	UBA1546
SAMN19414176	B26-G9 (o) S2.42	Omnitrophota B26-G9 S2.42	85.66	2.75	0	2.71252	13066	41_1	0.22	0.36	0.23	5	Bacteria	Omnitrophota	Koll11	B26-G9
SAMN19414177	B26-G9 (o) N2.31	Omnitrophota B26-G9 N2.31	89.72	2.75	50	1.79323	25759	42_1	0.21	0.42	0.26	2	Bacteria	Omnitrophota	Koll11	B26-G9
SAMN19414178	UBA6249 (f) N2.22	Omnitrophota UBA6429 N2.22	85.68	1.08	0	1.06713	30651	30_1	0.17	0.58	0.37	1	Bacteria	Omnitrophota	Koll11	GIF10	UBA6249
SAMN19414179	UBA6249 (g) S2.66	Omnitrophota UBA6429 S2.66	89.36	1.08	0	1.77094	25795	34_1	0.75	1.83	1.18	7	Bacteria	Omnitrophota	Koll11	GIF10	UBA6249	UBA6249
SAMN19414180	UBA6249 (g) S2.101	Omnitrophota UBA6429 S2.101	84.96	2.15	0	1.39043	17083	35_0	0.33	1.01	0.65	7	Bacteria	Omnitrophota	Koll11	GIF10	UBA6249	UBA6249
SAMN19414181	UBA1560 (o) S2.17	Omnitrophota UBA1560 S2.17	90.8	1.08	0	1.48086	27176	33_1	0.14	0.42	0.27	1	Bacteria	Omnitrophota	Koll11	UBA1560
SAMN19414182	UBA2143 (f) S3.58	Portnoybacterales S3.58	100	4.65	57.14	0.903534	3972	n/a	0.88	3.64	2.23	12	Bacteria	Patescibacteria	Paceibacteria	Portnoybacterales	UBA2143
SAMN19414183	BM507 (f) S2.53	Patescibacteria BM507 S2.53	71.29	0	0	1.17125	209175	23_1	0.77	2.83	1.84	7	Bacteria	Patescibacteria	ABY1	BM507	BM507
SAMN19414184	B61-G2 (g) S7.74	Shapirobacterales S7.74	75.55	0	0	1.20108	37450	7_1	0.65	2.3	1.82	12	Bacteria	Patescibacteria	Microgenomatia	Shapirobacterales	UBA12405	B61-G2
SAMN19414185	GWE2-39-37 (f) N1.67	Patescibacteria GWE2-39-37 N1.67	83.72	2.33	25	0.940933	6476	n/a	0.37	1.37	1.17	8	Bacteria	Patescibacteria	ABY1	BM507	GWE2-39-37
SAMN19414186	GWE2-39-37 (f) S2.64	Patescibacteria GWE2-39-37 S2.64	93.02	2.33	66.67	1.26132	6623	n/a	0.36	1.22	0.79	4	Bacteria	Patescibacteria	ABY1	BM507	GWE2-39-37
SAMN19414187	Staskawiczbacteraceae (f) N1.36	Staskawiczbacteraceae N1.36	100	9.3	0	1.06142	49052	n/a	0.24	0.8	0.68	13	Bacteria	Patescibacteria	Paceibacteria	Paceibacterales	Staskawiczbacteraceae
SAMN19414188	RBG-13-40-8-A (f) N2.18	Portnoybacterales N2.18	93.02	0	0	0.567057	43870	n/a	0.13	0.85	0.54	2	Bacteria	Patescibacteria	Paceibacteria	Portnoybacterales	RBG-13-40-8-A
SAMN19414189	UBA9983 (f) S2.106	Paceibacteria UBA9983 S2.106	79.44	0.31	100	0.56924	23999	28_1	0.1	0.78	0.51	1	Bacteria	Patescibacteria	Paceibacteria	UBA9983	UBA9983
SAMN19414190	UBA12079 (g) N2.81	Paceibacteria UBA9983 N2.81	70.17	2.25	0	0.858094	11374	53_0	0.18	0.75	0.47	2	Bacteria	Patescibacteria	Paceibacteria	UBA9983	UBA12079	UBA12079
SAMN19414191	GWE2-39-37 (f) S7.38	Patescibacteria GWE2-39-37 S7.38	74.42	0	50	0.484272	3472	n/a	0.06	0.53	0.42	4	Bacteria	Patescibacteria	ABY1	BM507	GWE2-39-37
SAMN19414192	ABY1 (c) S2.35	Patescibacteria ABY1 S2.35	79.07	0	0	1.16072	23572	n/a	0.14	0.51	0.33	1	Bacteria	Patescibacteria	ABY1
SAMN19414193	GWE2-39-37 (f) N2.35	Patescibacteria GWE2-39-37 N2.35	81.4	2.33	0	0.78443	14452	n/a	0.1	0.47	0.3	2	Bacteria	Patescibacteria	ABY1	BM507	GWE2-39-37
SAMN19414194	0-14-0-20-40-13 (f) N2.99	Patescibacteria WWE3 N2.99	100	2.33	0	0.7981	63403	n/a	0.09	0.39	0.25	0	Bacteria	Patescibacteria	WWE3	0-14-0-20-40-13	0-14-0-20-40-13
SAMN19414195	GWA2-46-15 (g) N2.34	Paceibacterales GWA2-46-15 N2.34	90.7	4.65	14.29	0.767417	14534	n/a	0.08	0.37	0.23	1	Bacteria	Patescibacteria	Paceibacteria	Paceibacterales	GWA2-46-15	GWA2-46-15
SAMN19414196	GCA-002772895 (g) N2.78	Patescibacteria SG8-24 N2.78	90.7	0	0	0.807648	35298	n/a	0.08	0.35	0.22	1	Bacteria	Patescibacteria	ABY1	SG8-24	GCA-002772895	GCA-002772895
SAMN19414197	UBA9934 (g) N2.9	Patescibacteria UBA9934 N2.9	90.7	0	100	0.82315	12876	n/a	0.07	0.32	0.2	3	Bacteria	Patescibacteria	ABY1	SG8-24	UBA9934	UBA9934
SAMN19414198	UBA2196 (f) S2.28	Patescibacteria UBA2196 S2.28	93.02	6.98	33.33	0.634377	5215	n/a	0.04	0.3	0.19	0	Bacteria	Patescibacteria	ABY1	UBA2196	UBA2196
SAMN19414199	CG1-02-37-13 (g) S2.84	Paceibacterales S2.84	69.77	4.65	66.67	0.689657	5260	n/a	0.05	0.3	0.19	0	Bacteria	Patescibacteria	Paceibacteria	Paceibacterales	CG1-02-41-26	CG1-02-37-13
SAMN19414200	CG1-02-47-37 (f) N1.108	Microgenomatia N1.108	88.37	6.98	66.67	0.916149	1988	n/a	0.05	0.17	0.15	0	Bacteria	Patescibacteria	Microgenomatia	UBA1400	CG1-02-47-37
SAMN19414201	PEYW01 (o) S2.147	Patescibacteria PEYW01 S2.147	86.05	6.98	66.67	0.693274	3965	n/a	0.04	0.24	0.15	0	Bacteria	Patescibacteria	WWE3	PEYW01
Ga0214437	GWE2-39-37 (f) SAG	Patescibacteria GWE2-39-37 SAG	62.79	0	n/a	0.654412	n/a	n/a	n/a	n/a	n/a	n/a	Bacteria	Patescibacteria	ABY1	BM507	GWE2-39-37
Ga0316295	0-14-0-20-40-13 (f) SAG	Patescibacteria WWE3 SAG	83.72	0	n/a	0.658707	n/a	n/a	n/a	n/a	n/a	n/a	Bacteria	Patescibacteria	WWE3	0-14-0-20-40-13	0-14-0-20-40-13
SAMN19414202	UBA11386 (f) N1.106	Pirellulales N1.106	96.48	2.3	50	4.29848	17961	22_1	1.83	1.49	1.27	7	Bacteria	Planctomycetota	Planctomycetes	Pirellulales	UBA11386
SAMN19414203	B. mediterranea (s) S7.51	Brevundimonas S7.51	96.53	4.19	52.17	3.43416	11506	24_1	0.94	1.17	0.92	6	Bacteria	Proteobacteria	Alphaproteobacteria	Caulobacterales	Caulobacteraceae	Brevundimonas	Brevundimonas mediterranea
SAMN19414204	H. sp003509765 (s) S7.34	Hydrogenophaga S7.34	99.3	0.96	33.33	5.04234	47090	16_1	2.44	2.07	1.64	9	Bacteria	Proteobacteria	Gammaproteobacteria	Burkholderiales	Burkholderiaceae	Hydrogenophaga	Hydrogenophaga sp003509765
SAMN19414205	Thermoplasmata (c) S3.50	Thermoplasmata S3.50	93.5	19.3	79.41	2.49	3951	n/a	6.15	9.28	5.7	75	Archaea	Thermoplasmatota	Thermoplasmata
Ga0310669	Thermoplasmata (c) SAG*	Thermoplasmata SAG	53.73	1.6	n/a	0.893424	n/a	n/a	n/a	n/a	n/a	n/a	Archaea	Thermoplasmatota	Thermoplasmata
SAMN19414206	UBA7526 (f) N2.23	Bacteria UBP18 N2.23	84.2	6.25	37.5	1.31325	6017	1_1	0.1	0.28	0.18	1	Bacteria	UBP18	UBA7526	UBA7526	UBA7526
SAMN19414207	UBA7526 (f) S2.24	Bacteria UBP18 S2.24	81.39	7.22	8.33	1.33507	6298	1_2	0.1	0.33	0.21	1	Bacteria	UBP18	UBA7526	UBA7526	UBA7526
SAMN19414208	Kiritimatiellae (c) N2.116	Kiritimatiellae N2.116	85.2	2.29	50	3.67231	6537	20_1	0.26	0.25	0.16	0	Bacteria	Verrucomicrobiota	Kiritimatiellae
SAMN19414209	Kiritimatiellae (c) S2.140	Kiritimatiellae S2.140	94.93	1.04	0	4.43788	25056	21_1	3.2	3.1	2.01	30	Bacteria	Verrucomicrobiota	Kiritimatiellae

## Sheet: Dataset S4 (metabolic)
Dataset S4: METABOLIC HMM hits in dereplicated MAGs and SAGs
										Desulfocapsaceae S2.100	Desulfurivibrionaceae S1.22	ETH-SRB1 S3.18	ETH-SRB1 N1.59	Desulfatiglandales N1.64	Desulfurivibrionaceae N2.43	Desulfobacterales S2.15	Desulfobaccales N1.3	Pseudodesulfovibrio S2.5	Syntrophales N2.62	ETH-SRB1 N2.53	Desulfarculaceae N1.69	Thermodesulfovibrionales N1.33	Thermodesulfovibrionales S3.41	Thermodesulfovibrionales S2.74	Methanoperedens N1.45	Methanoperedens S2.57	Microgenomatia N1.108	Shapirobacterales S7.74	Patescibacteria ABY1 S2.35	Patescibacteria BM507 S2.53	Patescibacteria GWE2-39-37 S2.64	Patescibacteria GWE2-39-37 N2.35	Patescibacteria GWE2-39-37 S7.38	Patescibacteria GWE2-39-37 N1.67	Staskawiczbacteraceae N1.36	Portnoybacterales N2.18	Paceibacteria UBA9983 S2.106	Paceibacteria UBA9983 N2.81	Patescibacteria WWE3 N2.99	Paceibacterales GWA2-46-15 N2.34	Patescibacteria SG8-24 N2.78	Patescibacteria UBA9934 N2.9	Patescibacteria UBA2196 S2.28	Paceibacterales S2.84	Patescibacteria PEYW01 S2.147	Patescibacteria GWE2-39-37 SAG	Patescibacteria WWE3 SAG	Portnoybacterales S3.58	Archaea EX4484-52 N2.53
Category	Function	Gene.abbreviation	Gene.name	Hmm.file	Corresponding.KO	Reaction	Substrate	Product	Hmm.detecting.threshold	Sept2.bin.100.Hmm.presence	S1_concoct.22.Hmm.presence	Sept3.bin.18_sub.Hmm.presence	Nov1_bin.59.Hmm.presence	N1_concoct.64_sub.Hmm.presence	N2.bin.43.Hmm.presence	Sept2.bin.15.Hmm.presence	Nov1_bin.3_sub.Hmm.presence	S2_concoct.5.Hmm.presence	N2.bin.62.Hmm.presence	N2.bin.53.Hmm.presence	N1_concoct.69.Hmm.presence	N1_concoct.33.Hmm.presence	S3_concoct.41_sub.Hmm.presence	Sept2.bin.74.Hmm.presence	Nov1_bin.45_sub.Hmm.presence	Sept2.bin.57_sub.Hmm.presence	N1_concoct.108.Hmm.presence	S7_concoct.74.Hmm.presence	Sept2.bin.35.Hmm.presence	Sept2.bin.53.Hmm.presence	S2_concoct.64.Hmm.presence	N2.bin.35_sub.Hmm.presence	S7.bin.38_sub.Hmm.presence	Nov1_bin.67.Hmm.presence	Nov1_bin.36.Hmm.presence	N2.bin.18.Hmm.presence	Sept2.bin.106.Hmm.presence	N2.bin.81.Hmm.presence	N2_concoct.99.Hmm.presence	N2.bin.34.Hmm.presence	N2.bin.78_sub.Hmm.presence	N2.bin.9_sub.Hmm.presence	Sept2.bin.28.Hmm.presence	Sept2.bin.84.Hmm.presence	S2_concoct.147_sub.Hmm.presence	X181707.assembled.Hmm.presence	X200200.assembled.Hmm.presence	S3_concoct.58.Hmm.presence	N2_concoct.53.Hmm.presence
Thermophilic specific	Thermophilic specific	rgy	reverse gyrase	TIGR01054.hmm	K03170	Thermophilic specific	N/A	N/A	469.70|full	Absent	Absent	Absent	Absent	Absent	Absent	Absent	Absent	Absent	Absent	Absent	Absent	Absent	Absent	Absent	Absent	Absent	Absent	Absent	Absent	Absent	Absent	Absent	Absent	Absent	Absent	Absent	Absent	Absent	Absent	Absent	Absent	Absent	Absent	Absent	Absent	Absent	Absent	Absent	Absent
Amino acid utilization	4-aminobutyrate aminotransferase and related aminotransferases	4-aminobutyrate aminotransferase and related aminotransferases	4-aminobutyrate aminotransferase and related aminotransferases	K00823.hmm, K07250.hmm, K13524.hmm, K14268.hmm, K03918.hmm	K00823, K07250, K13524, K14268, K03918	4-aminobutanoate + 2-oxoglutarate = succinate semialdehyde + L-glutamate [RN:R01648]	4-aminobutanoate; 2-oxoglutarate	succinate semialdehyde; L-glutamate	593.80|domain, 638.60|full, 445.97|full, 825.97|full, 437.60|full	Absent	Absent	Absent	Absent	Present	Absent	Absent	Absent	Absent	Absent	Absent	Present	Absent	Absent	Absent	Absent	Absent	Absent	Absent	Absent	Absent	Absent	Absent	Absent	Absent	Absent	Absent	Absent	Absent	Absent	Absent	Absent	Absent	Absent	Absent	Absent	Absent	Absent	Absent	Absent
Amino acid utilization	Aminotransferase class I and II	aminotransferase class I and II	aminotransferase class I and II	K05825.hmm	K05825	L-2-aminoadipate + 2-oxoglutarate = 2-oxoadipate + L-glutamate [RN:R01939]	L-2-aminoadipate; 2-oxoglutarate	2-oxoadipate; L-glutamate	399.90|domain	Absent	Absent	Absent	Absent	Present	Present	Absent	Absent	Present	Absent	Absent	Absent	Absent	Absent	Absent	Present	Absent	Absent	Absent	Absent	Absent	Absent	Absent	Absent	Absent	Absent	Absent	Absent	Absent	Absent	Absent	Absent	Absent	Absent	Absent	Absent	Absent	Absent	Absent	Absent
Amino acid utilization	Phosphoserine aminotransferase	phosphoserine aminotransferase	phosphoserine aminotransferase	K00831.hmm	K00831	O-phospho-L-serine + 2-oxoglutarate = 3-phosphooxypyruvate + L-glutamate [RN:R04173]; 4-phosphooxy-L-threonine + 2-oxoglutarate = (3R)-3-hydroxy-2-oxo-4-phosphooxybutanoate + L-glutamate [RN:R05085]	O-phospho-L-serine; 2-oxoglutarate; 4-phosphooxy-L-threonine	3-phosphooxypyruvate; L-glutamate; (3R)-3-hydroxy-2-oxo-4-phosphooxybutanoate	115.60|full	Present	Present	Present	Present	Present	Present	Present	Absent	Absent	Present	Present	Absent	Absent	Absent	Absent	Absent	Absent	Absent	Absent	Absent	Absent	Absent	Absent	Absent	Absent	Absent	Absent	Absent	Absent	Absent	Absent	Absent	Absent	Absent	Absent	Absent	Absent	Absent	Absent	Absent
Amino acid utilization	Ornithine/acetylornithine aminotransferase	ornithine/acetylornithine aminotransferase	ornithine/acetylornithine aminotransferase	K00819.hmm, K00821.hmm, K05830.hmm, K00840.hmm	K00819, K00821, K05830, K00840	L-ornithine + a 2-oxo carboxylate = L-glutamate 5-semialdehyde + an L-amino acid [RN:R01343]	L-ornithine; 2-oxo carboxylate	L-glutamate 5-semialdehyde; L-amino acid	498.57|full, 486.53|domain, 498.50|domain, 700.53|full	Present	Present	Present	Absent	Present	Present	Present	Present	Present	Present	Present	Present	Present	Present	Present	Present	Present	Absent	Absent	Absent	Absent	Absent	Absent	Absent	Absent	Absent	Absent	Absent	Absent	Absent	Absent	Absent	Absent	Absent	Absent	Absent	Absent	Absent	Absent	Absent
Amino acid utilization	Branched-chain amino acid aminotransferase/4-amino-4-deoxychorismate lyase	branched-chain amino acid aminotransferase/4-amino-4-deoxychorismate lyase	branched-chain amino acid aminotransferase/4-amino-4-deoxychorismate lyase	K00826.hmm, K02619.hmm, K03342.hmm	K00826, K02619, K03342	L-leucine + 2-oxoglutarate = 4-methyl-2-oxopentanoate + L-glutamate [RN:R01090]	L-leucine; 2-oxoglutarate	4-methyl-2-oxopentanoate; L-glutamate	190.07|full, 169.50|domain, 517.13|full	Present	Present	Present	Absent	Present	Present	Present	Present	Present	Present	Present	Present	Present	Absent	Present	Present	Present	Absent	Absent	Absent	Present	Absent	Absent	Absent	Absent	Absent	Absent	Absent	Absent	Absent	Absent	Absent	Absent	Absent	Absent	Absent	Absent	Absent	Absent	Absent
Amino acid utilization	Aspartate/tyrosine/aromatic aminotransferase	aspartate/tyrosine/aromatic aminotransferase	aspartate/tyrosine/aromatic aminotransferase	K00812.hmm, K00813.hmm, K11358.hmm, K00832.hmm	K00812, K00813, K11358, K00832	L-aspartate + 2-oxoglutarate = oxaloacetate + L-glutamate [RN:R00355]	L-aspartate; 2-oxoglutarate	oxaloacetate; L-glutamate	471.87|full, 565.87|full, 344.87|full, 554.23|full	Present	Present	Present	Present	Present	Present	Present	Present	Present	Present	Present	Present	Present	Absent	Absent	Present	Present	Present	Absent	Absent	Absent	Absent	Absent	Absent	Absent	Absent	Absent	Absent	Absent	Absent	Absent	Present	Absent	Absent	Absent	Absent	Absent	Absent	Absent	Absent
Amino acid utilization	Histidinol-phosphate/aromatic aminotransferase	histidinol-phosphate/aromatic aminotransferase	histidinol-phosphate/aromatic aminotransferase	K00817.hmm	K00817	L-histidinol phosphate + 2-oxoglutarate = 3-(imidazol-4-yl)-2-oxopropyl phosphate + L-glutamate [RN:R03243]	L-histidinol phosphate; 2-oxoglutarate	3-(imidazol-4-yl)-2-oxopropyl phosphate; L-glutamate	294.13|full	Present	Present	Present	Absent	Present	Present	Present	Present	Present	Present	Present	Present	Present	Present	Present	Present	Present	Absent	Absent	Absent	Absent	Absent	Absent	Absent	Absent	Absent	Absent	Absent	Absent	Absent	Absent	Absent	Absent	Absent	Present	Absent	Absent	Absent	Absent	Absent
Amino acid utilization	Serine-pyruvate aminotransferase/archaeal aspartate aminotransferase	serine-pyruvate aminotransferase/archaeal aspartate aminotransferase	serine-pyruvate aminotransferase/archaeal aspartate aminotransferase	K00830.hmm	K00830	L-alanine + glyoxylate = pyruvate + glycine [RN:R00369]	L-alanine; glyoxylate	pyruvate; glycine	414.40|full	Absent	Absent	Absent	Absent	Present	Absent	Absent	Absent	Absent	Present	Absent	Present	Absent	Absent	Absent	Absent	Absent	Absent	Absent	Absent	Absent	Absent	Absent	Absent	Absent	Absent	Absent	Absent	Absent	Absent	Absent	Absent	Absent	Absent	Absent	Absent	Absent	Absent	Absent	Absent
Ethanol fermentation	Acetate => Acetaldehyde	acetate => acetaldehyde	acetate => acetaldehyde	K00129.hmm, K00138.hmm	K00129, K00138	an aldehyde + NAD(P)+ + H2O = a carboxylate + NAD(P)H + H+ [RN:R00538 R00634]	aldehyde; NAD+; NADP+; H2O	carboxylate; NADH; NADPH; H+	710.50|full, 638.80|domain	Absent	Absent	Absent	Absent	Absent	Absent	Absent	Absent	Absent	Absent	Absent	Absent	Absent	Absent	Absent	Absent	Absent	Absent	Absent	Absent	Absent	Absent	Absent	Absent	Absent	Absent	Absent	Absent	Absent	Absent	Absent	Absent	Absent	Absent	Absent	Absent	Absent	Absent	Absent	Absent
Ethanol fermentation	Acetaldehyde => Ethanol	acetaldehyde => ethanol	acetaldehyde => ethanol	K13954.hmm, K00001.hmm, K04072.hmm, K00114.hmm, K00002.hmm, K04022.hmm, K22473.hmm	K13954, K00001, K04072, K00114, K00002, K04022, K22473	a primary alcohol + NAD+ = an aldehyde + NADH + H+ [RN:R00623]; a secondary alcohol + NAD+ = a ketone + NADH + H+ [RN:R00624]	primary alcohol; NAD+; secondary alcohol	aldehyde; NADH; H+; ketone	560.37|domain, 324.20|domain, 635.70|full, 672.10|full, 417.83|domain, 475.57|full, 1199.63|full	Present	Absent	Absent	Absent	Absent	Present	Absent	Present	Present	Absent	Absent	Absent	Absent	Absent	Absent	Absent	Absent	Absent	Absent	Absent	Absent	Absent	Absent	Absent	Absent	Absent	Absent	Absent	Absent	Absent	Absent	Absent	Absent	Absent	Absent	Absent	Absent	Absent	Absent	Absent
Fatty acid degradation	Fatty acid degradation	acyl-CoA dehydrogenase	acyl-CoA dehydrogenase	K00249.hmm, K00255.hmm, K06445.hmm, K06446.hmm, K09456.hmm, K09478.hmm, K11410.hmm, K15980.hmm, K18244.hmm	K00249, K00255, K06445, K06446, K09456, K09478, K11410, K15980, K18244	a acyl-CoA + electron-transfer flavoprotein = a trans-2,3-dehydroacyl-CoA + reduced electron-transfer flavoprotein [RN:R00392]	acyl-CoA; electron-transfer flavoprotein	trans-2,3-dehydroacyl-CoA; reduced electron-transfer flavoprotein	489.70|domain, 626.20|full, 695.47|full, 504.07|domain, 408.23|full, 581.97|full, 705.13|full, 767.53|full, 565.17|domain	Present	Present	Absent	Present	Present	Present	Present	Present	Absent	Present	Present	Present	Present	Present	Absent	Absent	Absent	Absent	Absent	Absent	Absent	Absent	Absent	Absent	Absent	Absent	Absent	Absent	Absent	Absent	Absent	Absent	Absent	Absent	Absent	Absent	Absent	Absent	Absent	Absent
Aromatics degradation	Protocatechuate/Catechol degradation	catA	catechol 1,2-dioxygenase	K03381.hmm	K03381	catechol + O2 = cis,cis-muconate [RN:R00817]	catechol; O2	cis,cis-muconate	332.83|full	Absent	Absent	Absent	Absent	Absent	Absent	Absent	Absent	Absent	Absent	Absent	Absent	Absent	Absent	Absent	Absent	Absent	Absent	Absent	Absent	Absent	Absent	Absent	Absent	Absent	Absent	Absent	Absent	Absent	Absent	Absent	Absent	Absent	Absent	Absent	Absent	Absent	Absent	Absent	Absent
Aromatics degradation	Phenol => Benzoyl-CoA	ubiX	flavin prenyltransferase	K03186.hmm	K03186	dimethylallyl phosphate + FMNH2 = prenylated FMNH2 + phosphate [RN:R11225]	dimethylallyl phosphate; FMNH2	prenylated FMNH2; phosphate	56.43|full	Present	Present	Present	Present	Absent	Absent	Absent	Present	Present	Present	Present	Present	Present	Absent	Present	Present	Present	Absent	Absent	Absent	Absent	Absent	Absent	Absent	Absent	Absent	Absent	Absent	Absent	Absent	Absent	Absent	Absent	Absent	Absent	Absent	Absent	Absent	Absent	Present
Aromatics degradation	Phenol => Benzoyl-CoA	bsdC	vanillate/4-hydroxybenzoate decarboxylase subunit C	K01612.hmm	K01612	4-hydroxybenzoate = phenol + CO2 [RN:R01238]	4-hydroxybenzoate	phenol; CO2	635.93|full	Absent	Absent	Absent	Absent	Absent	Absent	Absent	Absent	Absent	Absent	Absent	Absent	Absent	Absent	Absent	Absent	Absent	Absent	Absent	Absent	Absent	Absent	Absent	Absent	Absent	Absent	Absent	Absent	Absent	Absent	Absent	Absent	Absent	Absent	Absent	Absent	Absent	Absent	Absent	Absent
Aromatics degradation	Benzoyl-CoA reduction	bcrC	benzoyl-CoA reductase subunit C	K04112.hmm	K04112	cyclohexa-1,5-diene-1-carbonyl-CoA + oxidized ferredoxin + 2 ADP + 2 phosphate = benzoyl-CoA + reduced ferredoxin + 2 ATP + 2 H2O [RN:R02451]	cyclohexa-1,5-diene-1-carbonyl-CoA; oxidized ferredoxin; ADP; phosphate	benzoyl-CoA; reduced ferredoxin; ATP; H2O	354.13|full	Absent	Absent	Absent	Absent	Absent	Absent	Absent	Absent	Absent	Absent	Absent	Present	Absent	Absent	Absent	Absent	Absent	Absent	Absent	Absent	Absent	Absent	Absent	Absent	Absent	Absent	Absent	Absent	Absent	Absent	Absent	Absent	Absent	Absent	Absent	Absent	Absent	Absent	Absent	Absent
Aromatics degradation	Benzoyl-CoA reduction	bcrB	benzoyl-CoA reductase subunit B	K04113.hmm	K04113	cyclohexa-1,5-diene-1-carbonyl-CoA + oxidized ferredoxin + 2 ADP + 2 phosphate = benzoyl-CoA + reduced ferredoxin + 2 ATP + 2 H2O [RN:R02451]	cyclohexa-1,5-diene-1-carbonyl-CoA; oxidized ferredoxin; ADP; phosphate	benzoyl-CoA; reduced ferredoxin; ATP; H2O	385.17|full	Absent	Absent	Absent	Absent	Absent	Absent	Absent	Absent	Absent	Present	Absent	Present	Absent	Absent	Absent	Absent	Absent	Absent	Absent	Absent	Absent	Absent	Absent	Absent	Absent	Absent	Absent	Absent	Absent	Absent	Absent	Absent	Absent	Absent	Absent	Absent	Absent	Absent	Absent	Absent
Aromatics degradation	Benzoyl-CoA reduction	bcrA	benzoyl-CoA reductase subunit A	K04114.hmm	K04114	cyclohexa-1,5-diene-1-carbonyl-CoA + oxidized ferredoxin + 2 ADP + 2 phosphate = benzoyl-CoA + reduced ferredoxin + 2 ATP + 2 H2O [RN:R02451]	cyclohexa-1,5-diene-1-carbonyl-CoA; oxidized ferredoxin; ADP; phosphate	benzoyl-CoA; reduced ferredoxin; ATP; H2O	376.63|full	Absent	Absent	Absent	Absent	Absent	Absent	Absent	Absent	Absent	Absent	Absent	Present	Absent	Absent	Absent	Absent	Absent	Absent	Absent	Absent	Absent	Absent	Absent	Absent	Absent	Absent	Absent	Absent	Absent	Absent	Absent	Absent	Absent	Absent	Absent	Absent	Absent	Absent	Absent	Absent
Aromatics degradation	Benzoyl-CoA reduction	bcrD	benzoyl-CoA reductase subunit D	K04115.hmm	K04115	cyclohexa-1,5-diene-1-carbonyl-CoA + oxidized ferredoxin + 2 ADP + 2 phosphate = benzoyl-CoA + reduced ferredoxin + 2 ATP + 2 H2O [RN:R02451]	cyclohexa-1,5-diene-1-carbonyl-CoA; oxidized ferredoxin; ADP; phosphate	benzoyl-CoA; reduced ferredoxin; ATP; H2O	303.53|full	Absent	Absent	Absent	Absent	Absent	Absent	Absent	Absent	Absent	Absent	Absent	Absent	Absent	Absent	Absent	Absent	Absent	Absent	Absent	Absent	Absent	Absent	Absent	Absent	Absent	Absent	Absent	Absent	Absent	Absent	Absent	Absent	Absent	Absent	Absent	Absent	Absent	Absent	Absent	Absent
Complex carbon degradation	Cellulose degrading	cellobiosidase	cellobiosidase	K19668.hmm	K19668	Hydrolysis of (1->4)-beta-D-glucosidic linkages in cellulose and cellotetraose, releasing cellobiose from the non-reducing ends of the chains	N/A	N/A	237.77|domain	Absent	Absent	Absent	Absent	Absent	Absent	Absent	Absent	Absent	Absent	Absent	Absent	Absent	Absent	Absent	Absent	Absent	Absent	Absent	Absent	Absent	Absent	Absent	Absent	Absent	Absent	Absent	Absent	Absent	Absent	Absent	Absent	Absent	Absent	Absent	Absent	Absent	Absent	Absent	Absent
Complex carbon degradation	Cellulose degrading	cellulase	cellulase	K01779.hmm	K01779	L-aspartate = D-aspartate [RN:R00491]	L-aspartate	D-aspartate	79.60|full	Absent	Present	Absent	Absent	Present	Absent	Absent	Absent	Absent	Absent	Absent	Present	Absent	Absent	Absent	Absent	Absent	Absent	Absent	Absent	Present	Absent	Absent	Absent	Absent	Present	Absent	Absent	Absent	Absent	Absent	Absent	Absent	Absent	Absent	Absent	Absent	Absent	Absent	Present
Complex carbon degradation	Cellulose degrading	beta-glucosidase	beta-glucosidase	K01188.hmm, K05349.hmm, K05350.hmm	K01188, K05349, K05350	Hydrolysis of terminal, non-reducing beta-D-glucosyl residues with release of beta-D-glucose	N/A	N/A	674.57|domain, 482.70|full, 608.43|domain	Absent	Absent	Absent	Absent	Absent	Absent	Present	Absent	Absent	Absent	Absent	Absent	Absent	Absent	Absent	Absent	Absent	Absent	Absent	Absent	Absent	Absent	Absent	Absent	Absent	Absent	Absent	Absent	Absent	Absent	Absent	Absent	Absent	Absent	Absent	Absent	Absent	Absent	Absent	Absent
Complex carbon degradation	Hemicullulose debranching	arabinosidase	arabinosidase	K01209.hmm, K15921.hmm	K01209, K15921	Hydrolysis of terminal non-reducing alpha-L-arabinofuranoside residues in alpha-L-arabinosides.	N/A	N/A	178.03|full, 449.93|full	Absent	Absent	Absent	Absent	Absent	Absent	Absent	Absent	Absent	Absent	Absent	Absent	Absent	Absent	Absent	Absent	Absent	Absent	Absent	Absent	Absent	Absent	Absent	Absent	Absent	Absent	Absent	Absent	Absent	Absent	Absent	Absent	Absent	Absent	Absent	Absent	Absent	Absent	Absent	Absent
Complex carbon degradation	Hemicullulose debranching	beta-glucuronidase	beta-glucuronidase	K01195.hmm	K01195	a beta-D-glucuronoside + H2O = D-glucuronate + an alcohol [RN:R01478]	beta-D-glucuronoside; H2O	D-glucuronate; alcohol	404.30|full	Absent	Absent	Absent	Absent	Absent	Absent	Absent	Absent	Absent	Absent	Absent	Absent	Absent	Absent	Absent	Absent	Absent	Absent	Absent	Absent	Absent	Absent	Absent	Absent	Absent	Absent	Absent	Absent	Absent	Absent	Absent	Absent	Absent	Absent	Absent	Absent	Absent	Absent	Absent	Absent
Complex carbon degradation	Hemicullulose debranching	alpha-L-rhamnosidase	alpha-L-rhamnosidase	K05989.hmm	K05989	Hydrolysis of terminal non-reducing alpha-L-rhamnose residues in alpha-L-rhamnosides	N/A	N/A	131.47|full	Absent	Absent	Absent	Absent	Absent	Absent	Absent	Absent	Absent	Absent	Absent	Absent	Absent	Absent	Absent	Absent	Absent	Absent	Absent	Absent	Absent	Absent	Absent	Absent	Absent	Absent	Absent	Absent	Absent	Absent	Absent	Absent	Absent	Absent	Absent	Absent	Absent	Absent	Absent	Absent
Complex carbon degradation	Endohemicellulases	mannan endo-1,4-beta-mannosidase	mannan endo-1,4-beta-mannosidase	K01218.hmm, K19355.hmm	K01218, K19355	Random hydrolysis of (1->4)-beta-D-mannosidic linkages in mannans, galactomannans and glucomannans [RN:R08612]	N/A	N/A	78.03|domain, 83.53|full	Absent	Absent	Absent	Absent	Absent	Present	Absent	Absent	Present	Absent	Absent	Absent	Absent	Absent	Absent	Absent	Absent	Absent	Absent	Absent	Absent	Absent	Absent	Absent	Absent	Absent	Absent	Absent	Absent	Absent	Absent	Absent	Absent	Absent	Absent	Absent	Absent	Absent	Absent	Absent
Complex carbon degradation	Endohemicellulases	alpha-D-xyloside xylohydrolase	alpha-D-xyloside xylohydrolase	K01811.hmm	K01811	Hydrolysis of terminal, non-reducing alpha-D-xylose residues with release of alpha-D-xylose.	N/A	N/A	605.57|domain	Absent	Absent	Absent	Absent	Absent	Absent	Absent	Absent	Absent	Absent	Absent	Absent	Absent	Absent	Absent	Absent	Absent	Absent	Absent	Absent	Absent	Absent	Absent	Absent	Absent	Absent	Absent	Absent	Absent	Absent	Absent	Absent	Absent	Absent	Absent	Absent	Absent	Absent	Absent	Absent
Complex carbon degradation	Other oligosaccharide degrading	beta-xylosidase	beta-xylosidase	K01198.hmm	K01198	Hydrolysis of (1->4)-beta-D-xylans, to remove successive D-xylose residues from the non-reducing termini	N/A	N/A	107.63|full	Absent	Absent	Absent	Absent	Absent	Absent	Absent	Absent	Absent	Absent	Absent	Absent	Absent	Absent	Absent	Absent	Absent	Absent	Absent	Absent	Absent	Absent	Absent	Absent	Absent	Absent	Absent	Absent	Absent	Absent	Absent	Absent	Absent	Absent	Absent	Absent	Absent	Absent	Absent	Absent
Complex carbon degradation	Other oligosaccharide degrading	beta-mannosidase	beta-mannosidase	K01192.hmm	K01192	Hydrolysis of terminal, non-reducing beta-D-mannose residues in beta-D-mannosides [RN:R08613]	N/A	N/A	365.50|domain	Absent	Absent	Absent	Absent	Absent	Absent	Absent	Absent	Absent	Absent	Absent	Absent	Absent	Absent	Absent	Absent	Absent	Absent	Absent	Absent	Absent	Absent	Absent	Absent	Absent	Absent	Absent	Absent	Absent	Absent	Absent	Absent	Absent	Absent	Absent	Absent	Absent	Absent	Absent	Absent
Complex carbon degradation	Other oligosaccharide degrading	beta-galactosidase	beta-galactosidase	K01190.hmm, K12111.hmm, K12308.hmm	K01190, K12111, K12308	Hydrolysis of terminal non-reducing beta-D-galactose residues in beta-D-galactosides	N/A	N/A	361.13|domain, 1284.10|full, 334.17|domain	Absent	Absent	Absent	Absent	Absent	Absent	Absent	Absent	Absent	Absent	Absent	Absent	Absent	Absent	Absent	Absent	Absent	Absent	Absent	Absent	Absent	Absent	Absent	Absent	Absent	Absent	Absent	Absent	Absent	Absent	Absent	Absent	Absent	Absent	Absent	Absent	Absent	Absent	Absent	Absent
Complex carbon degradation	Amylolytic enzymes	alpha-amylase	alpha-amylase	K01176.hmm, K05343.hmm, K07405.hmm	K01176, K05343, K07405	Endohydrolysis of (1->4)-alpha-D-glucosidic linkages in polysaccharides containing three or more (1->4)-alpha-linked D-glucose units	N/A	N/A	221.33|domain, 482.13|domain, 393.33|full	Absent	Absent	Absent	Absent	Absent	Present	Present	Present	Present	Present	Absent	Absent	Absent	Absent	Present	Absent	Absent	Absent	Absent	Absent	Absent	Absent	Absent	Absent	Absent	Absent	Absent	Absent	Absent	Absent	Absent	Absent	Absent	Absent	Absent	Absent	Absent	Absent	Present	Present
Complex carbon degradation	Amylolytic enzymes	glucoamylase	glucoamylase	K01178.hmm	K01178	Hydrolysis of terminal (1->4)-linked alpha-D-glucose residues successively from non-reducing ends of the chains with release of beta-D-glucose	N/A	N/A	94.80|domain	Absent	Absent	Absent	Absent	Absent	Present	Absent	Absent	Absent	Absent	Absent	Absent	Absent	Absent	Absent	Absent	Absent	Absent	Absent	Absent	Absent	Absent	Absent	Absent	Absent	Absent	Absent	Absent	Absent	Absent	Absent	Absent	Absent	Absent	Absent	Absent	Absent	Absent	Absent	Absent
Complex carbon degradation	Amylolytic enzymes	pullulanase	pullulanase	K01200.hmm	K01200	Hydrolysis of (1->6)-alpha-D-glucosidic linkages in pullulan, amylopectin and glycogen, and in the alpha- and beta-limit dextrins of amylopectin and glycogen	N/A	N/A	399.57|domain	Absent	Absent	Absent	Absent	Absent	Absent	Absent	Absent	Absent	Absent	Absent	Absent	Absent	Absent	Absent	Absent	Absent	Absent	Absent	Absent	Absent	Absent	Absent	Absent	Absent	Absent	Absent	Absent	Absent	Absent	Absent	Absent	Absent	Absent	Absent	Absent	Absent	Absent	Absent	Absent
Complex carbon degradation	Amylolytic enzymes	isoamylase	isoamylase	K01214.hmm	K01214	Hydrolysis of (1->6)-alpha-D-glucosidic branch linkages in glycogen, amylopectin and their beta-limit dextrins	N/A	N/A	935.73|domain	Absent	Present	Absent	Absent	Present	Present	Absent	Absent	Absent	Absent	Absent	Absent	Absent	Absent	Absent	Absent	Absent	Absent	Absent	Absent	Absent	Absent	Absent	Absent	Absent	Absent	Absent	Absent	Absent	Absent	Absent	Absent	Absent	Absent	Absent	Absent	Absent	Absent	Absent	Absent
Complex carbon degradation	Chitin degrading	chitiniase	chitiniase	K01183.hmm, K13381.hmm	K01183, K13381	Random endo-hydrolysis of N-acetyl-beta-D-glucosaminide (1->4)-beta-linkages in chitin and chitodextrins	N/A	N/A	65.27|domain, 442.27|domain	Absent	Absent	Absent	Absent	Absent	Absent	Absent	Absent	Absent	Absent	Absent	Absent	Absent	Absent	Absent	Absent	Absent	Absent	Absent	Absent	Absent	Absent	Absent	Absent	Absent	Absent	Absent	Absent	Absent	Absent	Absent	Absent	Absent	Absent	Absent	Absent	Absent	Absent	Absent	Absent
Complex carbon degradation	Chitin degrading	hexosaminidase	hexosaminidase	K01207.hmm, K12373.hmm, K14459.hmm	K01207, K12373, K14459	Hydrolysis of terminal non-reducing N-acetyl-D-hexosamine residues in N-acetyl-beta-D-hexosaminides	N/A	N/A	267.07|domain, 92.53|full, 116.47|full	Present	Present	Absent	Present	Present	Present	Present	Present	Present	Absent	Present	Present	Absent	Absent	Present	Absent	Absent	Absent	Absent	Absent	Absent	Absent	Absent	Absent	Absent	Absent	Absent	Absent	Absent	Absent	Absent	Absent	Absent	Absent	Present	Absent	Absent	Absent	Absent	Absent
Fermentation	Pyruvate oxidation	porA	pyruvate ferredoxin oxidoreductase alpha subunit	K00169.hmm	K00169	pyruvate + CoA + 2 oxidized ferredoxin = acetyl-CoA + CO2 + 2 reduced ferredoxin + 2 H+ [RN:R01196]	pyruvate; CoA; oxidized ferredoxin	acetyl-CoA; CO2; reduced ferredoxin; H+	291.77|full	Absent	Absent	Absent	Absent	Absent	Absent	Present	Present	Absent	Present	Absent	Present	Present	Present	Present	Present	Present	Absent	Absent	Absent	Present	Present	Present	Absent	Present	Absent	Absent	Absent	Absent	Absent	Absent	Absent	Absent	Absent	Absent	Present	Present	Absent	Absent	Present
Fermentation	Alcohol utilization	adh	alcohol dehydrogenase	K00001.hmm	K00001	a primary alcohol + NAD+ = an aldehyde + NADH + H+ [RN:R00623]; a secondary alcohol + NAD+ = a ketone + NADH + H+ [RN:R00624]	primary alcohol; NAD+; secondary alcohol	aldehyde; NADH; H+; ketone	324.20|domain	Absent	Absent	Absent	Absent	Absent	Absent	Absent	Absent	Absent	Absent	Absent	Absent	Absent	Absent	Absent	Absent	Absent	Absent	Absent	Absent	Absent	Absent	Absent	Absent	Absent	Absent	Absent	Absent	Absent	Absent	Absent	Absent	Absent	Absent	Absent	Absent	Absent	Absent	Absent	Absent
Fermentation	Lactate utilization	ldh	L-lactate dehydrogenase	K00016.hmm	K00016	(S)-lactate + NAD+ = pyruvate + NADH + H+ [RN:R00703]	(S)-lactate; NAD+	pyruvate; NADH; H+	306.00|full	Absent	Absent	Absent	Present	Absent	Absent	Absent	Absent	Absent	Absent	Absent	Absent	Absent	Absent	Present	Absent	Absent	Absent	Absent	Absent	Absent	Absent	Absent	Absent	Absent	Absent	Absent	Absent	Absent	Absent	Absent	Absent	Absent	Absent	Absent	Absent	Absent	Absent	Absent	Absent
Fermentation	Acetogenesis	acdA	acetyl coenzyme A synthetase (ADP forming), alpha domain	TIGR02717.hmm	K01905	ATP + acetate + CoA = ADP + phosphate + acetyl-CoA [RN:R00229]	ATP; acetate; CoA	ADP; phosphate; acetyl-CoA	463.00|full	Present	Present	Absent	Absent	Present	Present	Present	Present	Present	Absent	Present	Present	Present	Absent	Present	Absent	Absent	Absent	Absent	Absent	Present	Absent	Absent	Absent	Absent	Absent	Absent	Absent	Absent	Absent	Absent	Absent	Absent	Absent	Absent	Absent	Absent	Absent	Absent	Present
Fermentation	Acetogenesis	ack	acetate kinase	TIGR00016.hmm	K00925	ATP + acetate = ADP + acetyl phosphate [RN:R00315]	ATP; acetate	ADP; acetyl phosphate	146.10|full	Present	Present	Absent	Absent	Absent	Present	Absent	Absent	Present	Absent	Absent	Absent	Absent	Absent	Absent	Absent	Absent	Absent	Absent	Present	Absent	Present	Absent	Present	Present	Present	Absent	Absent	Absent	Absent	Absent	Absent	Present	Absent	Absent	Present	Present	Absent	Absent	Absent
Fermentation	Acetogenesis	pta	phosphate acetyltransferase	TIGR00651.hmm	K00625	acetyl-CoA + phosphate = CoA + acetyl phosphate [RN:R00230]	acetyl-CoA; phosphate	CoA; acetyl phosphate	205.40|full	Absent	Present	Absent	Absent	Absent	Present	Absent	Absent	Present	Absent	Absent	Absent	Absent	Absent	Absent	Absent	Absent	Absent	Absent	Absent	Absent	Absent	Absent	Absent	Absent	Absent	Absent	Absent	Absent	Absent	Absent	Absent	Absent	Absent	Absent	Absent	Absent	Absent	Absent	Absent
Fermentation	Acetate to acetyl-CoA	acs	acetyl-CoA synthetase	TIGR02188.hmm	K01895	ATP + acetate + CoA = AMP + diphosphate + acetyl-CoA [RN:R00235]	ATP; acetate; CoA	AMP; diphosphate; acetyl-CoA	684.65|full	Present	Absent	Present	Present	Present	Present	Present	Absent	Present	Present	Present	Present	Present	Absent	Present	Present	Present	Absent	Absent	Absent	Present	Absent	Present	Present	Absent	Absent	Absent	Absent	Absent	Absent	Absent	Absent	Absent	Present	Absent	Absent	Absent	Absent	Absent	Absent
Fermentation	Pyruvate <=> acetyl-CoA + formate	pflD	formate C-acetyltransferase	K00656.hmm	K00656	acetyl-CoA + formate = CoA + pyruvate [RN:R00212]	acetyl-CoA; formate	CoA; pyruvate	751.63|domain	Absent	Absent	Absent	Absent	Absent	Absent	Absent	Absent	Absent	Absent	Absent	Absent	Absent	Absent	Absent	Absent	Absent	Absent	Absent	Absent	Absent	Absent	Absent	Absent	Absent	Absent	Absent	Absent	Absent	Absent	Absent	Absent	Absent	Absent	Absent	Absent	Absent	Absent	Absent	Absent
C1 metabolism	Methanol oxidation	mxaF	methanol dehydrogenase (cytochrome c) subunit 1	methanol_dehydrogenase_pqq_xoxF_mxaF.hmm	K14028	a primary alcohol + 2 ferricytochrome cL = an aldehyde + 2 ferrocytochrome cL + 2 H+ [RN:R10713]	primary alcohol; ferricytochrome cL	aldehyde; ferrocytochrome cL; H+	400|full	Absent	Absent	Absent	Absent	Absent	Absent	Absent	Absent	Absent	Absent	Absent	Absent	Absent	Absent	Absent	Absent	Absent	Absent	Absent	Absent	Absent	Absent	Absent	Absent	Absent	Absent	Absent	Absent	Absent	Absent	Absent	Absent	Absent	Absent	Absent	Absent	Absent	Absent	Absent	Absent
C1 metabolism	Methanol oxidation	mdh	methanol dehydrogenase	TIGR04266.hmm	K00093	methanol + NAD+ = formaldehyde + NADH + H+ [RN:R00605]	methanol; NAD+	formaldehyde; NADH; H+	400.00|full	Absent	Absent	Absent	Absent	Absent	Absent	Absent	Absent	Absent	Absent	Absent	Absent	Absent	Absent	Absent	Absent	Absent	Absent	Absent	Absent	Absent	Absent	Absent	Absent	Absent	Absent	Absent	Absent	Absent	Absent	Absent	Absent	Absent	Absent	Absent	Absent	Absent	Absent	Absent	Absent
C1 metabolism	Methyl amine -> formaldehyde	mauA	methylamine dehydrogenase light chain	TIGR02659.hmm	K15228	methylamine + H2O + 2 amicyanin = formaldehyde + NH3 + 2 reduced amicyanin [RN:R00606]	methylamine; H2O; amicyanin	formaldehyde; NH3; reduced amicyanin	85.80|full	Absent	Absent	Absent	Absent	Absent	Absent	Absent	Absent	Absent	Absent	Absent	Absent	Absent	Absent	Absent	Absent	Absent	Absent	Absent	Absent	Absent	Absent	Absent	Absent	Absent	Absent	Absent	Absent	Absent	Absent	Absent	Absent	Absent	Absent	Absent	Absent	Absent	Absent	Absent	Absent
C1 metabolism	Methyl amine -> formaldehyde	mauB	methylamine dehydrogenase heavy chain	TIGR02658.hmm	K15229	methylamine + H2O + 2 amicyanin = formaldehyde + NH3 + 2 reduced amicyanin [RN:R00606]	methylamine; H2O; amicyanin	formaldehyde; NH3; reduced amicyanin	90.50|full	Absent	Absent	Absent	Absent	Absent	Absent	Absent	Absent	Absent	Absent	Absent	Absent	Absent	Absent	Absent	Absent	Absent	Absent	Absent	Absent	Absent	Absent	Absent	Absent	Absent	Absent	Absent	Absent	Absent	Absent	Absent	Absent	Absent	Absent	Absent	Absent	Absent	Absent	Absent	Absent
C1 metabolism	Formaldehyde oxidation	fdhA	glutathione-independent formaldehyde dehydrogenase	TIGR02819.hmm	K00148	formaldehyde + NAD+ + H2O = formate + NADH + 2 H+ [RN:R00604]	formaldehyde; NAD+; H2O	formate; NADH; H+	425.15|full	Absent	Absent	Absent	Absent	Absent	Absent	Absent	Absent	Absent	Absent	Absent	Absent	Absent	Absent	Absent	Absent	Absent	Absent	Absent	Absent	Absent	Absent	Absent	Absent	Absent	Absent	Absent	Absent	Absent	Absent	Absent	Absent	Absent	Absent	Absent	Absent	Absent	Absent	Absent	Absent
C1 metabolism	Formaldehyde oxidation	fghA	S-formylglutathione hydrolase	TIGR02821.hmm	K01070	S-formylglutathione + H2O = glutathione + formate [RN:R00527]	S-formylglutathione; H2O	glutathione; formate	131.95|full	Absent	Absent	Absent	Absent	Absent	Absent	Absent	Absent	Absent	Absent	Absent	Absent	Absent	Absent	Absent	Absent	Absent	Absent	Absent	Absent	Absent	Absent	Absent	Absent	Absent	Absent	Absent	Absent	Absent	Absent	Absent	Absent	Absent	Absent	Absent	Absent	Absent	Absent	Absent	Absent
C1 metabolism	Formaldehyde oxidation	frmA	S-(hydroxymethyl)glutathione dehydrogenase / alcohol dehydrogenase	TIGR02818.hmm	K00121	S-(hydroxymethyl)glutathione + NAD(P)+ = S-formylglutathione + NAD(P)H + H+ [RN:R06983 R07140]	S-(hydroxymethyl)glutathione; NAD+; NADP+	S-formylglutathione; NADH; NADPH; H+	509.55|full	Absent	Absent	Absent	Absent	Absent	Absent	Absent	Absent	Absent	Absent	Absent	Absent	Absent	Absent	Absent	Absent	Absent	Absent	Absent	Absent	Absent	Absent	Absent	Absent	Absent	Absent	Absent	Absent	Absent	Absent	Absent	Absent	Absent	Absent	Absent	Absent	Absent	Absent	Absent	Absent
C1 metabolism	Formaldehyde oxidation	mycoS_dep_FDH	S-(hydroxymethyl)mycothiol dehydrogenase	TIGR03451.hmm	K00153	S-(hydroxymethyl)mycothiol + NAD+ = S-formylmycothiol + NADH + H+ [RN:R09129]	S-(hydroxymethyl)mycothiol; NAD+	S-formylmycothiol; NADH; H+	512.15|full	Absent	Absent	Absent	Absent	Absent	Absent	Absent	Absent	Absent	Absent	Absent	Absent	Absent	Absent	Absent	Absent	Absent	Absent	Absent	Absent	Absent	Absent	Absent	Absent	Absent	Absent	Absent	Absent	Absent	Absent	Absent	Absent	Absent	Absent	Absent	Absent	Absent	Absent	Absent	Absent
C1 metabolism	Formaldehyde oxidation	fae	5,6,7,8-tetrahydromethanopterin hydro-lyase	TIGR03126.hmm	K10713	5,6,7,8-tetrahydromethanopterin + formaldehyde = 5,10-methylenetetrahydromethanopterin + H2O [RN:R08058]	5,6,7,8-tetrahydromethanopterin; formaldehyde	5,10-methylenetetrahydromethanopterin; H2O	31.15|full	Absent	Absent	Absent	Absent	Absent	Absent	Absent	Absent	Absent	Absent	Absent	Absent	Absent	Absent	Absent	Absent	Present	Absent	Absent	Absent	Absent	Absent	Absent	Absent	Absent	Absent	Absent	Absent	Absent	Absent	Absent	Absent	Absent	Absent	Absent	Absent	Absent	Absent	Absent	Absent
C1 metabolism	Formate oxidation	fdoG	formate dehydrogenase major subunit	K00123.hmm	K00123	formate + NAD+ = CO2 + NADH [RN:R00519]	formate; NAD+ [CPD:C00003]	CO2; NADH	822.07|full	Present	Absent	Present	Present	Present	Present	Absent	Absent	Absent	Absent	Present	Absent	Present	Present	Present	Absent	Absent	Absent	Absent	Absent	Absent	Absent	Absent	Absent	Absent	Absent	Absent	Absent	Absent	Absent	Absent	Absent	Absent	Absent	Absent	Absent	Absent	Absent	Absent	Absent
C1 metabolism	Formate oxidation	fdwB	formate dehydrogenase beta subunit	K22515.hmm	K22515	formate + NAD+ = CO2 + NADH [RN:R00519]	formate; NAD+ [CPD:C00003]	CO2; NADH	548.60|domain	Absent	Absent	Absent	Absent	Absent	Absent	Absent	Absent	Absent	Absent	Absent	Absent	Absent	Absent	Absent	Absent	Absent	Absent	Absent	Absent	Absent	Absent	Absent	Absent	Absent	Absent	Absent	Absent	Absent	Absent	Absent	Absent	Absent	Absent	Absent	Absent	Absent	Absent	Absent	Absent
C1 metabolism	Formate oxidation	fdoH	formate dehydrogenase iron-sulfur subunit	K00124.hmm	K00124	formate + NAD+ = CO2 + NADH [RN:R00519]	formate; NAD+ [CPD:C00003]	CO2; NADH	160.27|full	Present	Present	Absent	Absent	Present	Present	Present	Present	Present	Present	Present	Present	Present	Absent	Present	Absent	Present	Absent	Absent	Absent	Absent	Absent	Absent	Absent	Absent	Absent	Absent	Absent	Absent	Absent	Absent	Absent	Absent	Absent	Absent	Absent	Absent	Absent	Absent	Absent
C1 metabolism	Formate oxidation	fdhA	formate dehydrogenase (coenzyme F420) alpha subunit	K22516.hmm	K22516	formate + oxidized coenzyme F420 = CO2 + reduced coenzyme F420 [RN:R10797]	formate; oxidized coenzyme F420	CO2; reduced coenzyme F420	1010.23|full	Absent	Absent	Present	Present	Absent	Absent	Absent	Absent	Absent	Absent	Present	Absent	Present	Present	Present	Absent	Absent	Absent	Absent	Absent	Absent	Absent	Absent	Absent	Absent	Absent	Absent	Absent	Absent	Absent	Absent	Absent	Absent	Absent	Absent	Absent	Absent	Absent	Absent	Absent
C1 metabolism	Formate oxidation	fdhB	formate dehydrogenase (coenzyme F420) beta subunit	K00125.hmm	K00125	formate + oxidized coenzyme F420 = CO2 + reduced coenzyme F420 [RN:R10797]	formate; oxidized coenzyme F420	CO2; reduced coenzyme F420	236.53|full	Present	Absent	Present	Present	Absent	Present	Present	Absent	Present	Present	Present	Present	Absent	Absent	Absent	Absent	Present	Absent	Absent	Absent	Absent	Absent	Absent	Absent	Absent	Absent	Absent	Absent	Absent	Absent	Absent	Absent	Absent	Absent	Absent	Absent	Absent	Absent	Absent	Absent
C1 metabolism	Aerobic CO oxidation	coxS	aerobic carbon-monoxide dehydrogenase small subunit	K03518.hmm	K03518	CO + a quinone + H2O = CO2 + a quinol [RN:R11168]	CO; quinone; H2O	CO2; quinol	241.60|domain	Absent	Absent	Absent	Absent	Present	Absent	Absent	Absent	Absent	Present	Absent	Present	Absent	Absent	Absent	Absent	Absent	Absent	Absent	Absent	Absent	Absent	Absent	Absent	Absent	Absent	Absent	Absent	Absent	Absent	Absent	Absent	Absent	Absent	Absent	Absent	Absent	Absent	Absent	Absent
C1 metabolism	Aerobic CO oxidation	coxM	aerobic carbon-monoxide dehydrogenase medium subunit	K03519.hmm	K03519	CO + a quinone + H2O = CO2 + a quinol [RN:R11168]	CO; quinone; H2O	CO2; quinol	265.87|domain	Absent	Absent	Absent	Absent	Absent	Absent	Absent	Absent	Absent	Present	Absent	Absent	Absent	Absent	Absent	Absent	Absent	Absent	Absent	Absent	Absent	Absent	Absent	Absent	Absent	Absent	Absent	Absent	Absent	Absent	Absent	Absent	Absent	Absent	Absent	Absent	Absent	Absent	Absent	Absent
C1 metabolism	Aerobic CO oxidation	coxL	aerobic carbon-monoxide dehydrogenase large subunit	K03520.hmm	K03520	CO + a quinone + H2O = CO2 + a quinol [RN:R11168]	CO; quinone; H2O	CO2; quinol	835.30|full	Absent	Absent	Absent	Absent	Absent	Absent	Absent	Absent	Absent	Absent	Absent	Absent	Absent	Absent	Absent	Absent	Absent	Absent	Absent	Absent	Absent	Absent	Absent	Absent	Absent	Absent	Absent	Absent	Absent	Absent	Absent	Absent	Absent	Absent	Absent	Absent	Absent	Absent	Absent	Absent
Methane metabolism	Methane oxidation - Partculate methane monooxygenase	pmoA	methane/ammonia monooxygenase subunit A	pmoA.hmm	K10944	methane + quinol + O2 = methanol + quinone + H2O [RN:R09518]	methane; quinol; O2	methanol; quinone; H2O	92.50|full	Absent	Absent	Absent	Absent	Absent	Absent	Absent	Absent	Absent	Absent	Absent	Absent	Absent	Absent	Absent	Absent	Absent	Absent	Absent	Absent	Absent	Absent	Absent	Absent	Absent	Absent	Absent	Absent	Absent	Absent	Absent	Absent	Absent	Absent	Absent	Absent	Absent	Absent	Absent	Absent
Methane metabolism	Methane oxidation - Partculate methane monooxygenase	pmoB	methane/ammonia monooxygenase subunit B	pmoB.hmm	K10945	methane + quinol + O2 = methanol + quinone + H2O [RN:R09518]	methane; quinol; O2	methanol; quinone; H2O	202.10|full	Absent	Absent	Absent	Absent	Absent	Absent	Absent	Absent	Absent	Absent	Absent	Absent	Absent	Absent	Absent	Absent	Absent	Absent	Absent	Absent	Absent	Absent	Absent	Absent	Absent	Absent	Absent	Absent	Absent	Absent	Absent	Absent	Absent	Absent	Absent	Absent	Absent	Absent	Absent	Absent
Methane metabolism	Methane oxidation - Partculate methane monooxygenase	pmoC	methane/ammonia monooxygenase subunit C	pmoC.hmm	K10946	methane + quinol + O2 = methanol + quinone + H2O [RN:R09518]	methane; quinol; O2	methanol; quinone; H2O	124.60|full	Absent	Absent	Absent	Absent	Absent	Absent	Absent	Absent	Absent	Absent	Absent	Absent	Absent	Absent	Absent	Absent	Absent	Absent	Absent	Absent	Absent	Absent	Absent	Absent	Absent	Absent	Absent	Absent	Absent	Absent	Absent	Absent	Absent	Absent	Absent	Absent	Absent	Absent	Absent	Absent
Methane metabolism	Methane oxidation - Soluble methane monoxygenase	mmoB	methane monooxygenase regulatory protein B	PF02406.hmm	K16160	methane + NAD(P)H + H+ + O2 = methanol + NAD(P)+ + H2O [RN:R01142 R01143]	methane; NADH; NADPH; H+; O2	methanol; NAD+; NADP+; H2O	10|full	Absent	Absent	Absent	Present	Absent	Absent	Absent	Absent	Absent	Absent	Absent	Absent	Absent	Absent	Absent	Present	Present	Absent	Absent	Present	Absent	Absent	Absent	Absent	Absent	Absent	Absent	Absent	Absent	Absent	Absent	Absent	Absent	Absent	Absent	Absent	Absent	Absent	Absent	Present
Methane metabolism	Methane oxidation - Soluble methane monoxygenase	mmoD	methane monooxygenase component D	TIGR04550.hmm	K16162	methane + NAD(P)H + H+ + O2 = methanol + NAD(P)+ + H2O [RN:R01142 R01143]	methane; NADH; NADPH; H+; O2	methanol; NAD+; NADP+; H2O	28.00|full	Absent	Absent	Absent	Absent	Absent	Absent	Absent	Absent	Absent	Absent	Absent	Absent	Absent	Absent	Absent	Absent	Absent	Absent	Absent	Absent	Absent	Absent	Absent	Absent	Absent	Absent	Absent	Absent	Absent	Absent	Absent	Absent	Absent	Absent	Absent	Absent	Absent	Absent	Absent	Absent
Methane metabolism	Methane production	mcrA	methyl-coenzyme M reductase alpha subunit	TIGR03256.hmm	K00399	methyl-CoM + CoB = CoM-S-S-CoB + methane [RN:R04541]	methyl-CoM; CoB	CoM-S-S-CoB; methane	314.45|full	Absent	Absent	Absent	Absent	Absent	Absent	Absent	Absent	Absent	Absent	Absent	Absent	Absent	Absent	Absent	Present	Present	Absent	Absent	Absent	Absent	Absent	Absent	Absent	Absent	Absent	Absent	Absent	Absent	Absent	Absent	Absent	Absent	Absent	Absent	Absent	Absent	Absent	Absent	Absent
Methane metabolism	Methane production	mcrB	methyl-coenzyme M reductase beta subunit	TIGR03257.hmm	K00401	methyl-CoM + CoB = CoM-S-S-CoB + methane [RN:R04541]	methyl-CoM; CoB	CoM-S-S-CoB; methane	173.35|full	Absent	Absent	Absent	Absent	Absent	Absent	Absent	Absent	Absent	Absent	Absent	Absent	Absent	Absent	Absent	Present	Present	Absent	Absent	Absent	Absent	Absent	Absent	Absent	Absent	Absent	Absent	Absent	Absent	Absent	Absent	Absent	Absent	Absent	Absent	Absent	Absent	Absent	Absent	Absent
Methane metabolism	Methane production	mcrC	methyl-coenzyme M reductase subunit C	TIGR03259.hmm	K03421	methyl-CoM + CoB = CoM-S-S-CoB + methane [RN:R04541]	methyl-CoM; CoB	CoM-S-S-CoB; methane	171.60|full	Absent	Absent	Absent	Absent	Absent	Absent	Absent	Absent	Absent	Absent	Absent	Absent	Absent	Absent	Absent	Present	Absent	Absent	Absent	Absent	Absent	Absent	Absent	Absent	Absent	Absent	Absent	Absent	Absent	Absent	Absent	Absent	Absent	Absent	Absent	Absent	Absent	Absent	Absent	Absent
Carbon fixation	CBB cycle - Rubisco	Form I	Form I RuBisCO large subunit	rubisco_form_I.hmm	K01601	D-ribulose 1,5-bisphosphate + CO2 + H2O = 2 3-phospho-D-glycerate + 2 H+ [RN:R00024]	D-ribulose 1,5-bisphosphate; CO2; H2O	3-phospho-D-glycerate; H+	500|full	Absent	Absent	Absent	Absent	Absent	Absent	Absent	Absent	Absent	Absent	Absent	Absent	Absent	Absent	Absent	Absent	Absent	Absent	Absent	Absent	Absent	Absent	Absent	Absent	Absent	Absent	Absent	Absent	Absent	Absent	Absent	Absent	Absent	Absent	Absent	Absent	Absent	Absent	Absent	Absent
Carbon fixation	CBB cycle - Rubisco	Form II	Form II RuBisCO large subunit	rubisco_form_II.hmm	K01601	D-ribulose 1,5-bisphosphate + CO2 + H2O = 2 3-phospho-D-glycerate + 2 H+ [RN:R00024]	D-ribulose 1,5-bisphosphate; CO2; H2O	3-phospho-D-glycerate; H+	500|full	Absent	Absent	Absent	Absent	Absent	Absent	Absent	Absent	Absent	Absent	Absent	Absent	Absent	Absent	Absent	Absent	Absent	Absent	Absent	Absent	Absent	Absent	Absent	Absent	Absent	Absent	Absent	Absent	Absent	Absent	Absent	Absent	Absent	Absent	Absent	Absent	Absent	Absent	Absent	Absent
Carbon fixation	CBB cycle - Rubisco	Form II/III	Form II/III RuBisCO large subunit	rubisco_form_II_III.hmm	K01601	D-ribulose 1,5-bisphosphate + CO2 + H2O = 2 3-phospho-D-glycerate + 2 H+ [RN:R00024]	D-ribulose 1,5-bisphosphate; CO2; H2O	3-phospho-D-glycerate; H+	500|full	Absent	Absent	Absent	Absent	Absent	Absent	Absent	Absent	Absent	Absent	Absent	Absent	Absent	Absent	Absent	Absent	Absent	Absent	Absent	Absent	Absent	Absent	Absent	Absent	Absent	Absent	Absent	Absent	Absent	Absent	Absent	Absent	Absent	Absent	Absent	Absent	Absent	Absent	Absent	Absent
Carbon fixation	CBB cycle - Rubisco	Form III	Form III RuBisCO large subunit	rubisco_form_III.hmm	K01601	D-ribulose 1,5-bisphosphate + CO2 + H2O = 2 3-phospho-D-glycerate + 2 H+ [RN:R00024]	D-ribulose 1,5-bisphosphate; CO2; H2O	3-phospho-D-glycerate; H+	450|full	Absent	Absent	Absent	Absent	Absent	Absent	Absent	Absent	Absent	Absent	Absent	Absent	Absent	Absent	Absent	Present	Present	Absent	Absent	Absent	Absent	Absent	Absent	Absent	Absent	Absent	Absent	Absent	Absent	Absent	Absent	Absent	Absent	Absent	Absent	Absent	Absent	Absent	Absent	Present
Carbon fixation	CBB cycle - Rubisco	Form IV	Form IV RuBisCO large subunit	rubisco_form_IV.hmm	K01601	D-ribulose 1,5-bisphosphate + CO2 + H2O = 2 3-phospho-D-glycerate + 2 H+ [RN:R00024]	D-ribulose 1,5-bisphosphate; CO2; H2O	3-phospho-D-glycerate; H+	500|full	Absent	Absent	Absent	Absent	Absent	Absent	Absent	Absent	Absent	Absent	Absent	Absent	Absent	Absent	Absent	Absent	Absent	Absent	Absent	Absent	Absent	Absent	Absent	Absent	Absent	Absent	Absent	Absent	Absent	Absent	Absent	Absent	Absent	Absent	Absent	Absent	Absent	Absent	Absent	Absent
Carbon fixation	3 Hydroxypropionate cycle	prpE	propionyl-CoA synthetase	K01908.hmm	K01908	2 3-phospho-D-glycerate + 2 H+ = D-ribulose 1,5-bisphosphate + CO2 + H2O [RN:R00024]	3-phospho-D-glycerate; H+	D-ribulose 1,5-bisphosphate; CO2; H2O	784.73|domain	Present	Absent	Absent	Absent	Absent	Present	Absent	Absent	Absent	Absent	Absent	Present	Absent	Absent	Present	Absent	Absent	Absent	Absent	Absent	Absent	Absent	Absent	Absent	Absent	Absent	Absent	Absent	Absent	Absent	Absent	Absent	Absent	Absent	Absent	Absent	Absent	Absent	Absent	Absent
Carbon fixation	3 Hydroxypropionate cycle	mcr	malonyl-CoA reductase / 3-hydroxypropionate dehydrogenase (NADP+)	K14468.hmm	K14468	3-hydroxypropanoate + NADP+ = malonate semialdehyde + NADPH + H+ [RN:R09289]	3-hydroxypropanoate; NADP+	malonate semialdehyde; NADPH; H+	1893.80|full	Absent	Absent	Absent	Absent	Absent	Absent	Absent	Absent	Absent	Absent	Absent	Absent	Absent	Absent	Absent	Absent	Absent	Absent	Absent	Absent	Absent	Absent	Absent	Absent	Absent	Absent	Absent	Absent	Absent	Absent	Absent	Absent	Absent	Absent	Absent	Absent	Absent	Absent	Absent	Absent
Carbon fixation	3 Hydroxypropionate cycle	K15017	malonyl-CoA/succinyl-CoA reductase (NADPH)	K15017.hmm	K15017	succinate semialdehyde + CoA + NADP+ = succinyl-CoA + NADPH + H+ [RN:R09280]	succinate semialdehyde; CoA; NADP+	succinyl-CoA; NADPH; H+	702.03|full	Absent	Absent	Absent	Absent	Absent	Absent	Absent	Absent	Absent	Absent	Absent	Absent	Absent	Absent	Absent	Absent	Absent	Absent	Absent	Absent	Absent	Absent	Absent	Absent	Absent	Absent	Absent	Absent	Absent	Absent	Absent	Absent	Absent	Absent	Absent	Absent	Absent	Absent	Absent	Absent
Carbon fixation	3HP/4HB	K14466	4-hydroxybutyrate---CoA ligase (ADP-forming)	K14466.hmm	K14466	ATP + 4-hydroxybutanoate + CoA = AMP + diphosphate + 4-hydroxybutanoyl-CoA [RN:R09279]	ATP; 4-hydroxybutanoate; CoA	AMP; diphosphate; 4-hydroxybutanoyl-CoA	920.27|full	Absent	Absent	Absent	Absent	Absent	Absent	Absent	Absent	Absent	Absent	Absent	Absent	Absent	Absent	Absent	Absent	Absent	Absent	Absent	Absent	Absent	Absent	Absent	Absent	Absent	Absent	Absent	Absent	Absent	Absent	Absent	Absent	Absent	Absent	Absent	Absent	Absent	Absent	Absent	Absent
Carbon fixation	3HP/4HB	4hbl	4-hydroxybutyrate---CoA ligase (ADP-forming)	K14467.hmm	K14467	ATP + 4-hydroxybutanoate + CoA = AMP + diphosphate + 4-hydroxybutanoyl-CoA [RN:R09279]	ATP; 4-hydroxybutanoate; CoA	AMP; diphosphate; 4-hydroxybutanoyl-CoA	1016.20|domain	Absent	Absent	Absent	Absent	Absent	Absent	Absent	Absent	Absent	Absent	Absent	Absent	Absent	Absent	Absent	Absent	Absent	Absent	Absent	Absent	Absent	Absent	Absent	Absent	Absent	Absent	Absent	Absent	Absent	Absent	Absent	Absent	Absent	Absent	Absent	Absent	Absent	Absent	Absent	Absent
Carbon fixation	3HP/4HB	K18861	4-hydroxybutyrate---CoA ligase (ADP-forming)	K18861.hmm	K18861	ATP + 4-hydroxybutanoate + CoA = AMP + diphosphate + 4-hydroxybutanoyl-CoA [RN:R09279]	ATP; 4-hydroxybutanoate; CoA	AMP; diphosphate; 4-hydroxybutanoyl-CoA	950.13|full	Absent	Absent	Absent	Absent	Absent	Absent	Absent	Absent	Absent	Absent	Absent	Absent	Absent	Absent	Absent	Absent	Absent	Absent	Absent	Absent	Absent	Absent	Absent	Absent	Absent	Absent	Absent	Absent	Absent	Absent	Absent	Absent	Absent	Absent	Absent	Absent	Absent	Absent	Absent	Absent
Carbon fixation	3HP/4HB	E6.2.1.56	4-hydroxybutyrate---CoA ligase (ADP-forming)	K18593.hmm	K18593	ATP + 4-hydroxybutanoate + CoA = ADP + phosphate + 4-hydroxybutanoyl-CoA [RN:R10758]	ATP; 4-hydroxybutanoate; CoA	ADP; phosphate; 4-hydroxybutanoyl-CoA	1233.23|full	Absent	Absent	Absent	Absent	Absent	Absent	Absent	Absent	Absent	Absent	Absent	Absent	Absent	Absent	Absent	Absent	Absent	Absent	Absent	Absent	Absent	Absent	Absent	Absent	Absent	Absent	Absent	Absent	Absent	Absent	Absent	Absent	Absent	Absent	Absent	Absent	Absent	Absent	Absent	Absent
Carbon fixation	3HP/4HB	abfD	4-hydroxybutyryl-CoA dehydratase / vinylacetyl-CoA-Delta-isomerase	K14534.hmm	K14534	4-hydroxybutanoyl-CoA = (E)-but-2-enoyl-CoA + H2O [RN:R10782]	4-hydroxybutanoyl-CoA	(E)-but-2-enoyl-CoA; H2O	420.77|full	Absent	Absent	Absent	Absent	Present	Absent	Present	Absent	Absent	Present	Absent	Present	Absent	Absent	Absent	Absent	Absent	Absent	Absent	Absent	Absent	Absent	Absent	Absent	Absent	Absent	Absent	Absent	Absent	Absent	Absent	Absent	Absent	Absent	Absent	Absent	Absent	Absent	Absent	Absent
Carbon fixation	Wood Ljungdahl pathway	cdhD	acetyl-CoA decarbonylase/synthase, CODH/ACS complex subunit delta	K00194.hmm	K00194	a [methyl-Co(III) corrinoid Fe-S protein] + tetrahydrosarcinapterin = a [Co(I) corrinoid Fe-S protein] + 5-methyltetrahydrosarcinapterin [RN:R10385]	[methyl-Co(III) corrinoid Fe-S protein]; tetrahydrosarcinapterin	[Co(I) corrinoid Fe-S protein]; 5-methyltetrahydrosarcinapterin	169.40|full	Present	Present	Present	Present	Present	Present	Present	Present	Absent	Present	Present	Present	Absent	Absent	Absent	Present	Present	Absent	Absent	Absent	Absent	Absent	Absent	Absent	Absent	Absent	Absent	Absent	Absent	Absent	Absent	Absent	Absent	Absent	Absent	Absent	Absent	Absent	Absent	Absent
Carbon fixation	Wood Ljungdahl pathway	cdhE	acetyl-CoA decarbonylase/synthase, CODH/ACS complex subunit gamma	K00197.hmm	K00197	a [methyl-Co(III) corrinoid Fe-S protein] + tetrahydrosarcinapterin = a [Co(I) corrinoid Fe-S protein] + 5-methyltetrahydrosarcinapterin [RN:R10385]	[methyl-Co(III) corrinoid Fe-S protein]; tetrahydrosarcinapterin	[Co(I) corrinoid Fe-S protein]; 5-methyltetrahydrosarcinapterin	206.30|full	Present	Present	Present	Present	Present	Present	Present	Present	Absent	Present	Present	Present	Present	Absent	Present	Absent	Present	Absent	Absent	Absent	Absent	Absent	Absent	Absent	Absent	Absent	Absent	Absent	Absent	Absent	Absent	Absent	Absent	Absent	Absent	Absent	Absent	Absent	Absent	Absent
Carbon fixation	Wood Ljungdahl pathway	cooS	anaerobic carbon-monoxide dehydrogenase catalytic subunit	K00198.hmm	K00198	a [methyl-Co(III) corrinoid Fe-S protein] + tetrahydrosarcinapterin = a [Co(I) corrinoid Fe-S protein] + 5-methyltetrahydrosarcinapterin [RN:R10385]	[methyl-Co(III) corrinoid Fe-S protein]; tetrahydrosarcinapterin	[Co(I) corrinoid Fe-S protein]; 5-methyltetrahydrosarcinapterin	231.90|full	Present	Present	Present	Absent	Present	Present	Present	Present	Present	Present	Present	Present	Present	Absent	Present	Present	Absent	Absent	Absent	Absent	Absent	Absent	Absent	Absent	Absent	Absent	Absent	Absent	Absent	Absent	Absent	Absent	Absent	Absent	Absent	Absent	Absent	Absent	Absent	Absent
Carbon fixation	Reverse TCA cycle	aclA	ATP-citrate lyase alpha-subunit	acetate_citrate_lyase_aclA.hmm	K15230	ADP + phosphate + acetyl-CoA + oxaloacetate = ATP + citrate + CoA [RN:R00352]	ADP; phosphate; acetyl-CoA; oxaloacetate	ATP; citrate; CoA	215|full	Absent	Absent	Absent	Absent	Absent	Absent	Absent	Absent	Absent	Absent	Absent	Absent	Absent	Absent	Absent	Absent	Absent	Absent	Absent	Absent	Absent	Absent	Absent	Absent	Absent	Absent	Absent	Absent	Absent	Absent	Absent	Absent	Absent	Absent	Absent	Absent	Absent	Absent	Absent	Absent
Carbon fixation	Reverse TCA cycle	aclB	ATP-citrate lyase beta-subunit	acetate_citrate_lyase_aclB.hmm	K15231	ADP + phosphate + acetyl-CoA + oxaloacetate = ATP + citrate + CoA [RN:R00352]	ADP; phosphate; acetyl-CoA; oxaloacetate	ATP; citrate; CoA	177|full	Absent	Absent	Absent	Absent	Absent	Absent	Absent	Absent	Absent	Absent	Absent	Absent	Absent	Absent	Absent	Absent	Absent	Absent	Absent	Absent	Absent	Absent	Absent	Absent	Absent	Absent	Absent	Absent	Absent	Absent	Absent	Absent	Absent	Absent	Absent	Absent	Absent	Absent	Absent	Absent
Nitrogen cycling	Ammonia oxidation	amoA	methane/ammonia monooxygenase subunit A	amoA.hmm	K10944	NH3 + a reduced acceptor + O2 = NH2OH + an acceptor + H2O [RN:R09519]	NH3; reduced acceptor; O2	NH2OH; acceptor; H2O	92.50|full	Absent	Absent	Absent	Absent	Absent	Absent	Absent	Absent	Absent	Absent	Absent	Absent	Absent	Absent	Absent	Absent	Absent	Absent	Absent	Absent	Absent	Absent	Absent	Absent	Absent	Absent	Absent	Absent	Absent	Absent	Absent	Absent	Absent	Absent	Absent	Absent	Absent	Absent	Absent	Absent
Nitrogen cycling	Ammonia oxidation	amoB	methane/ammonia monooxygenase subunit B	amoB.hmm	K10945	NH3 + a reduced acceptor + O2 = NH2OH + an acceptor + H2O [RN:R09519]	NH3; reduced acceptor; O2	NH2OH; acceptor; H2O	202.10|full	Absent	Absent	Absent	Absent	Absent	Absent	Absent	Absent	Absent	Absent	Absent	Absent	Absent	Absent	Absent	Absent	Absent	Absent	Absent	Absent	Absent	Absent	Absent	Absent	Absent	Absent	Absent	Absent	Absent	Absent	Absent	Absent	Absent	Absent	Absent	Absent	Absent	Absent	Absent	Absent
Nitrogen cycling	Ammonia oxidation	amoC	methane/ammonia monooxygenase subunit C	amoC.hmm	K10946	NH3 + a reduced acceptor + O2 = NH2OH + an acceptor + H2O [RN:R09519]	NH3; reduced acceptor; O2	NH2OH; acceptor; H2O	124.60|full	Absent	Absent	Absent	Absent	Absent	Absent	Absent	Absent	Absent	Absent	Absent	Absent	Absent	Absent	Absent	Absent	Absent	Absent	Absent	Absent	Absent	Absent	Absent	Absent	Absent	Absent	Absent	Absent	Absent	Absent	Absent	Absent	Absent	Absent	Absent	Absent	Absent	Absent	Absent	Absent
Nitrogen cycling	N2 fixation	anfD	nitrogenase iron-iron protein, alpha subunit	TIGR01861.hmm	N/A	8 reduced ferredoxin + 8 H+ + N2 + 16 ATP + 16 H2O = 8 oxidized ferredoxin + H2 + 2 NH3 + 16 ADP + 16 phosphate [RN:R05185]	reduced ferredoxin; H+; N2; ATP; H2O	oxidized ferredoxin; H2; NH3; ADP; phosphate	873.55|full	Absent	Absent	Absent	Absent	Absent	Absent	Absent	Absent	Absent	Absent	Absent	Absent	Absent	Absent	Absent	Absent	Absent	Absent	Absent	Absent	Absent	Absent	Absent	Absent	Absent	Absent	Absent	Absent	Absent	Absent	Absent	Absent	Absent	Absent	Absent	Absent	Absent	Absent	Absent	Absent
Nitrogen cycling	N2 fixation	anfK	nitrogenase iron-iron protein, beta subunit	TIGR02931.hmm	N/A	8 reduced ferredoxin + 8 H+ + N2 + 16 ATP + 16 H2O = 8 oxidized ferredoxin + H2 + 2 NH3 + 16 ADP + 16 phosphate [RN:R05185]	reduced ferredoxin; H+; N2; ATP; H2O	oxidized ferredoxin; H2; NH3; ADP; phosphate	853.75|full	Absent	Absent	Absent	Absent	Absent	Absent	Absent	Absent	Absent	Absent	Absent	Absent	Absent	Absent	Absent	Absent	Absent	Absent	Absent	Absent	Absent	Absent	Absent	Absent	Absent	Absent	Absent	Absent	Absent	Absent	Absent	Absent	Absent	Absent	Absent	Absent	Absent	Absent	Absent	Absent
Nitrogen cycling	N2 fixation	anfG	nitrogenase iron-iron protein, delta subunit	TIGmegLR02929.hmm	K00531	8 reduced ferredoxin + 8 H+ + N2 + 16 ATP + 16 H2O = 8 oxidized ferredoxin + H2 + 2 NH3 + 16 ADP + 16 phosphate [RN:R05185]	reduced ferredoxin; H+; N2; ATP; H2O	oxidized ferredoxin; H2; NH3; ADP; phosphate	124.50|full	Absent	Absent	Absent	Absent	Absent	Absent	Absent	Absent	Absent	Absent	Absent	Absent	Absent	Absent	Absent	Absent	Absent	Absent	Absent	Absent	Absent	Absent	Absent	Absent	Absent	Absent	Absent	Absent	Absent	Absent	Absent	Absent	Absent	Absent	Absent	Absent	Absent	Absent	Absent	Absent
Nitrogen cycling	N2 fixation	nifD	nitrogenase molybdenum-iron protein alpha chain	TIGR01282.hmm	K02586	8 reduced ferredoxin + 8 H+ + N2 + 16 ATP + 16 H2O = 8 oxidized ferredoxin + H2 + 2 NH3 + 16 ADP + 16 phosphate [RN:R05185]	reduced ferredoxin; H+; N2; ATP; H2O	oxidized ferredoxin; H2; NH3; ADP; phosphate	503.05|full	Present	Present	Absent	Absent	Absent	Present	Absent	Absent	Present	Absent	Absent	Present	Absent	Absent	Absent	Present	Absent	Absent	Absent	Absent	Absent	Absent	Absent	Absent	Absent	Absent	Absent	Absent	Absent	Absent	Absent	Absent	Absent	Absent	Absent	Absent	Absent	Absent	Absent	Absent
Nitrogen cycling	N2 fixation	nifK	nitrogenase molybdenum-iron protein beta chain	TIGR01286.hmm	K02591	8 reduced ferredoxin + 8 H+ + N2 + 16 ATP + 16 H2O = 8 oxidized ferredoxin + H2 + 2 NH3 + 16 ADP + 16 phosphate [RN:R05185]	reduced ferredoxin; H+; N2; ATP; H2O	oxidized ferredoxin; H2; NH3; ADP; phosphate	414.50|full	Present	Absent	Absent	Absent	Absent	Present	Absent	Absent	Present	Absent	Absent	Present	Absent	Absent	Absent	Absent	Absent	Absent	Absent	Absent	Absent	Absent	Absent	Absent	Absent	Absent	Absent	Absent	Absent	Absent	Absent	Absent	Absent	Absent	Absent	Absent	Absent	Absent	Absent	Absent
Nitrogen cycling	N2 fixation	vnfD	nitrogenase vanadium-iron protein, alpha chain	TIGR01860.hmm	K22896	12 reduced ferredoxin + 12 H+ + N2 + 40 ATP + 40 H2O = 12 oxidized ferredoxin + 3 H2 + 2 NH3 + 40 ADP + 40 phosphate [RN:R12084]	reduced ferredoxin; H+; N2; ATP; H2O	oxidized ferredoxin; H2; NH3; ADP; phosphate	822.85|full	Absent	Absent	Absent	Absent	Absent	Absent	Absent	Absent	Absent	Absent	Absent	Absent	Absent	Absent	Absent	Absent	Absent	Absent	Absent	Absent	Absent	Absent	Absent	Absent	Absent	Absent	Absent	Absent	Absent	Absent	Absent	Absent	Absent	Absent	Absent	Absent	Absent	Absent	Absent	Absent
Nitrogen cycling	N2 fixation	vnfK	nitrogenase vanadium-iron protein, beta chain	TIGR02932.hmm	K22897	12 reduced ferredoxin + 12 H+ + N2 + 40 ATP + 40 H2O = 12 oxidized ferredoxin + 3 H2 + 2 NH3 + 40 ADP + 40 phosphate [RN:R12084]	reduced ferredoxin; H+; N2; ATP; H2O	oxidized ferredoxin; H2; NH3; ADP; phosphate	821.85|full	Absent	Absent	Absent	Absent	Absent	Absent	Absent	Absent	Absent	Absent	Absent	Absent	Absent	Absent	Absent	Absent	Absent	Absent	Absent	Absent	Absent	Absent	Absent	Absent	Absent	Absent	Absent	Absent	Absent	Absent	Absent	Absent	Absent	Absent	Absent	Absent	Absent	Absent	Absent	Absent
Nitrogen cycling	N2 fixation	vnfG	nitrogenase vanadium-iron protein, delta chain	TIGR02930.hmm	K22898	12 reduced ferredoxin + 12 H+ + N2 + 40 ATP + 40 H2O = 12 oxidized ferredoxin + 3 H2 + 2 NH3 + 40 ADP + 40 phosphate [RN:R12084]	reduced ferredoxin; H+; N2; ATP; H2O	oxidized ferredoxin; H2; NH3; ADP; phosphate	122.35|full	Absent	Absent	Absent	Absent	Absent	Absent	Absent	Absent	Absent	Absent	Absent	Absent	Absent	Absent	Absent	Absent	Absent	Absent	Absent	Absent	Absent	Absent	Absent	Absent	Absent	Absent	Absent	Absent	Absent	Absent	Absent	Absent	Absent	Absent	Absent	Absent	Absent	Absent	Absent	Absent
Nitrogen cycling	N2 fixation	nifH	nitrogenase iron protein	TIGR01287.hmm	K02588	8 reduced ferredoxin + 8 H+ + N2 + 16 ATP + 16 H2O = 8 oxidized ferredoxin + H2 + 2 NH3 + 16 ADP + 16 phosphate [RN:R05185]	reduced ferredoxin; H+; N2; ATP; H2O	oxidized ferredoxin; H2; NH3; ADP; phosphate	261.05|full	Present	Present	Absent	Absent	Absent	Present	Absent	Absent	Present	Absent	Absent	Present	Absent	Absent	Absent	Present	Absent	Absent	Absent	Absent	Absent	Absent	Absent	Absent	Absent	Absent	Absent	Absent	Absent	Absent	Absent	Absent	Absent	Absent	Absent	Absent	Absent	Absent	Absent	Absent
Nitrogen cycling	Nitrite oxidation	nxrA	nitrate reductase / nitrite oxidoreductase, alpha subunit	nitrite_oxidoreductase_nxrA.hmm	K00370	nitrate + a quinol = nitrite + a quinone + H2O [RN:R09497]	nitrate; quinol	nitrite; quinone; H2O	370|full	Absent	Absent	Absent	Absent	Absent	Absent	Absent	Absent	Absent	Absent	Absent	Absent	Absent	Absent	Absent	Absent	Absent	Absent	Absent	Absent	Absent	Absent	Absent	Absent	Absent	Absent	Absent	Absent	Absent	Absent	Absent	Absent	Absent	Absent	Absent	Absent	Absent	Absent	Absent	Absent
Nitrogen cycling	Nitrite oxidation	nxrB	nitrate reductase / nitrite oxidoreductase, beta subunit	nitrite_oxidoreductase_nxrB.hmm	K00371	nitrate + a quinol = nitrite + a quinone + H2O [RN:R09497]	nitrate; quinol	nitrite; quinone; H2O	252|full	Absent	Absent	Absent	Absent	Absent	Absent	Absent	Absent	Absent	Absent	Absent	Absent	Absent	Absent	Absent	Absent	Absent	Absent	Absent	Absent	Absent	Absent	Absent	Absent	Absent	Absent	Absent	Absent	Absent	Absent	Absent	Absent	Absent	Absent	Absent	Absent	Absent	Absent	Absent	Absent
Nitrogen cycling	Nitrate reduction	napA	periplasmic nitrate reductase NapA	TIGR01706.hmm	K02567	Nitrite + Acceptor + H2O <=> Nitrate + Reduced acceptor	Nitrite; Acceptor; H2O	Nitrate; Reduced acceptor	472.50|full	Absent	Present	Absent	Absent	Absent	Absent	Absent	Absent	Absent	Absent	Absent	Absent	Absent	Absent	Absent	Absent	Absent	Absent	Absent	Absent	Absent	Absent	Absent	Absent	Absent	Absent	Absent	Absent	Absent	Absent	Absent	Absent	Absent	Absent	Absent	Absent	Absent	Absent	Absent	Absent
Nitrogen cycling	Nitrate reduction	napB	cytochrome c-type protein NapB	PF03892.hmm	K02568	Nitrite + Acceptor + H2O <=> Nitrate + Reduced acceptor	Nitrite; Acceptor; H2O	Nitrate; Reduced acceptor	23.9|full	Absent	Absent	Absent	Absent	Absent	Absent	Absent	Absent	Absent	Absent	Absent	Absent	Absent	Absent	Absent	Absent	Absent	Absent	Absent	Absent	Absent	Absent	Absent	Absent	Absent	Absent	Absent	Absent	Absent	Absent	Absent	Absent	Absent	Absent	Absent	Absent	Absent	Absent	Absent	Absent
Nitrogen cycling	Nitrate reduction	narG	nitrate reductase / nitrite oxidoreductase, alpha subunit	TIGR01580.hmm	K00370	nitrate + a quinol = nitrite + a quinone + H2O [RN:R09497]	nitrate; quinol	nitrite; quinone; H2O	600.95|full	Absent	Absent	Absent	Absent	Absent	Absent	Absent	Absent	Absent	Absent	Absent	Absent	Absent	Absent	Absent	Absent	Absent	Absent	Absent	Absent	Absent	Absent	Absent	Absent	Absent	Absent	Absent	Absent	Absent	Absent	Absent	Absent	Absent	Absent	Absent	Absent	Absent	Absent	Absent	Absent
Nitrogen cycling	Nitrate reduction	narH	nitrate reductase / nitrite oxidoreductase, beta subunit	TIGR01660.hmm	K00371	nitrate + a quinol = nitrite + a quinone + H2O [RN:R09497]	nitrate; quinol	nitrite; quinone; H2O	348.00|full	Absent	Absent	Absent	Absent	Absent	Absent	Absent	Absent	Absent	Absent	Absent	Absent	Absent	Absent	Absent	Absent	Absent	Absent	Absent	Absent	Absent	Absent	Absent	Absent	Absent	Absent	Absent	Absent	Absent	Absent	Absent	Absent	Absent	Absent	Absent	Absent	Absent	Absent	Absent	Absent
Nitrogen cycling	Nitrite reduction to ammonia	nrfH	cytochrome c nitrite reductase small subunit	TIGR03153.hmm	K15876	NH3 + 2 H2O + 6 ferricytochrome c = nitrite + 6 ferrocytochrome c + 7 H+ [RN:R05712]	NH3; H2O; ferricytochrome c	nitrite; ferrocytochrome c; H+	75.30|full	Present	Present	Absent	Absent	Absent	Present	Present	Absent	Present	Absent	Absent	Present	Absent	Absent	Present	Absent	Absent	Absent	Absent	Absent	Absent	Absent	Absent	Absent	Absent	Absent	Absent	Absent	Absent	Absent	Absent	Absent	Absent	Absent	Absent	Absent	Absent	Absent	Absent	Absent
Nitrogen cycling	Nitrite reduction to ammonia	nrfA	nitrite reductase (cytochrome c-552)	PF02335.hmm	K03385	NH3 + 2 H2O + 6 ferricytochrome c = nitrite + 6 ferrocytochrome c + 7 H+ [RN:R05712]	NH3; H2O; ferricytochrome c	nitrite; ferrocytochrome c; H+	57|full	Present	Present	Absent	Absent	Absent	Absent	Present	Absent	Present	Absent	Absent	Absent	Absent	Absent	Present	Absent	Absent	Absent	Absent	Absent	Absent	Absent	Absent	Absent	Absent	Absent	Absent	Absent	Absent	Absent	Absent	Absent	Absent	Absent	Absent	Absent	Absent	Absent	Absent	Absent
Nitrogen cycling	Nitrite reduction to ammonia	nrfD	cytochrome c nitrite reductase, NrfD subunit	TIGR03148.hmm	K04015	NH3 + 2 H2O + 6 ferricytochrome c = nitrite + 6 ferrocytochrome c + 7 H+ [RN:R05712]	NH3; H2O; ferricytochrome c	nitrite; ferrocytochrome c; H+	300.15|full	Absent	Absent	Absent	Absent	Absent	Absent	Absent	Absent	Absent	Absent	Absent	Absent	Absent	Absent	Absent	Absent	Absent	Absent	Absent	Absent	Absent	Absent	Absent	Absent	Absent	Absent	Absent	Absent	Absent	Absent	Absent	Absent	Absent	Absent	Absent	Absent	Absent	Absent	Absent	Absent
Nitrogen cycling	Nitrite reduction to ammonia	nirB	nitrite reductase (NADH) large subunit	TIGR02374.hmm	K00362	NH3 + 3 NAD+ + 2 H2O = nitrite + 3 NADH + 5 H+ [RN:R00787]	NH3; NAD+; H2O	nitrite; NADH; H+	442.75|full	Absent	Absent	Absent	Absent	Absent	Absent	Absent	Absent	Absent	Absent	Absent	Absent	Absent	Absent	Absent	Absent	Absent	Absent	Absent	Absent	Absent	Absent	Absent	Absent	Absent	Absent	Absent	Absent	Absent	Absent	Absent	Absent	Absent	Absent	Absent	Absent	Absent	Absent	Absent	Absent
Nitrogen cycling	Nitrite reduction to ammonia	nirD	nitrite reductase (NADH) small subunit	TIGR02378.hmm	K00363	NH3 + 3 NAD+ + 2 H2O = nitrite + 3 NADH + 5 H+ [RN:R00787]	NH3; NAD+; H2O	nitrite; NADH; H+	69.85|full	Absent	Absent	Absent	Absent	Absent	Absent	Absent	Absent	Absent	Absent	Absent	Absent	Absent	Absent	Absent	Absent	Absent	Absent	Absent	Absent	Absent	Absent	Absent	Absent	Absent	Absent	Absent	Absent	Absent	Absent	Absent	Absent	Absent	Absent	Absent	Absent	Absent	Absent	Absent	Absent
Nitrogen cycling	Nitrite reduction	nirK	nitrite reductase (NO-forming)	TIGR02376.hmm	K00368	nitric oxide + H2O + ferricytochrome c = nitrite + ferrocytochrome c + 2 H+ [RN:R00783]	nitric oxide; H2O; ferricytochrome c	nitrite; ferrocytochrome c; H+	169.10|full	Absent	Absent	Absent	Absent	Absent	Absent	Absent	Absent	Absent	Absent	Absent	Absent	Absent	Absent	Absent	Absent	Absent	Absent	Absent	Absent	Absent	Absent	Absent	Absent	Absent	Absent	Absent	Absent	Absent	Absent	Absent	Absent	Absent	Absent	Absent	Absent	Absent	Absent	Absent	Absent
Nitrogen cycling	Nitrite reduction	nirS	nitrite reductase (NO-forming) / hydroxylamine reductase	nitrite_reductase_nirS.hmm	K15864	nitric oxide + H2O + ferricytochrome c = nitrite + ferrocytochrome c + 2 H+ [RN:R00783]	nitric oxide; H2O; ferricytochrome c	nitrite; ferrocytochrome c; H+	200|full	Absent	Absent	Absent	Absent	Absent	Absent	Absent	Absent	Absent	Absent	Absent	Absent	Absent	Absent	Absent	Absent	Absent	Absent	Absent	Absent	Absent	Absent	Absent	Absent	Absent	Absent	Absent	Absent	Absent	Absent	Absent	Absent	Absent	Absent	Absent	Absent	Absent	Absent	Absent	Absent
Nitrogen cycling	Nitrite reduction	octR	nitrite reductase (Octaheme c-type cytochrome Shewanella-type)	TIGR04315.hmm	N/A	Nitrite reduction	N/A	N/A	325.00|full	Absent	Present	Absent	Absent	Absent	Absent	Present	Absent	Present	Absent	Absent	Present	Absent	Absent	Absent	Absent	Absent	Absent	Absent	Absent	Absent	Absent	Absent	Absent	Absent	Absent	Absent	Absent	Absent	Absent	Absent	Absent	Absent	Absent	Absent	Absent	Absent	Absent	Absent	Absent
Nitrogen cycling	Nitric oxide reduction	norB	nitric oxide reductase subunit B	nitric_oxide_reductase_norB.hmm	K04561	nitrous oxide + 2 ferricytochrome c + H2O = 2 nitric oxide + 2 ferrocytochrome c + 2 H+ [RN:R00294]	nitrous oxide; ferricytochrome c; H2O	nitric oxide; ferrocytochrome c; H+	79|full	Absent	Absent	Absent	Absent	Absent	Absent	Absent	Absent	Absent	Absent	Absent	Absent	Absent	Absent	Absent	Absent	Absent	Absent	Absent	Absent	Absent	Absent	Absent	Absent	Absent	Absent	Absent	Absent	Absent	Absent	Absent	Absent	Absent	Absent	Absent	Absent	Absent	Absent	Absent	Absent
Nitrogen cycling	Nitric oxide reduction	norC	nitric oxide reductase subunit C	nitric_oxide_reductase_norC.hmm	K02305	nitrous oxide + 2 ferricytochrome c + H2O = 2 nitric oxide + 2 ferrocytochrome c + 2 H+ [RN:R00294]	nitrous oxide; ferricytochrome c; H2O	nitric oxide; ferrocytochrome c; H+	50|full	Absent	Absent	Absent	Absent	Absent	Absent	Absent	Absent	Absent	Absent	Absent	Absent	Absent	Absent	Absent	Absent	Absent	Absent	Absent	Absent	Absent	Absent	Absent	Absent	Absent	Absent	Absent	Absent	Absent	Absent	Absent	Absent	Absent	Absent	Absent	Absent	Absent	Absent	Absent	Absent
Nitrogen cycling	Nitrous oxide reduction	nosD	nitrous oxidase accessory protein	PF05048.hmm	N/A	Nitrous oxide reduction	N/A	N/A	290|full	Absent	Absent	Absent	Absent	Absent	Absent	Absent	Absent	Absent	Absent	Absent	Absent	Absent	Absent	Absent	Absent	Absent	Absent	Absent	Absent	Absent	Absent	Absent	Absent	Absent	Absent	Absent	Absent	Absent	Absent	Absent	Absent	Absent	Absent	Absent	Absent	Absent	Absent	Absent	Absent
Nitrogen cycling	Nitrous oxide reduction	nosZ	nitrous-oxide reductase	TIGR04246.hmm	N/A	Nitrous oxide reduction	N/A	N/A	550.00|full	Absent	Absent	Absent	Absent	Absent	Absent	Absent	Absent	Absent	Absent	Absent	Absent	Absent	Absent	Absent	Absent	Absent	Absent	Absent	Absent	Absent	Absent	Absent	Absent	Absent	Absent	Absent	Absent	Absent	Absent	Absent	Absent	Absent	Absent	Absent	Absent	Absent	Absent	Absent	Absent
Nitrogen cycling	Anammox	hzoA	hydroxylamine dehydrogenase, alpha subunit	hydrazine_oxidase_hzoA.hmm	K20935	Hydrazine + 4 Ferricytochrome c <=> Nitrogen + 4 Ferrocytochrome c [RN:R07174]	Hydrazine; ferricytochrome c	Nitrogen	325|full	Absent	Absent	Absent	Absent	Absent	Absent	Absent	Absent	Absent	Absent	Absent	Absent	Absent	Absent	Absent	Absent	Absent	Absent	Absent	Absent	Absent	Absent	Absent	Absent	Absent	Absent	Absent	Absent	Absent	Absent	Absent	Absent	Absent	Absent	Absent	Absent	Absent	Absent	Absent	Absent
Nitrogen cycling	Anammox	hzsA	hydrazine synthase subunit, alpha subunit	hydrazine_synthase_hzsA.hmm	K20932	nitric oxide + ammonium + 3 ferrocytochrome c = hydrazine + H2O + 3 ferricytochrome c [RN:R09799]	nitric oxide; ammonium; ferrocytochrome c	hydrazine; H2O; ferricytochrome c	466|full	Absent	Absent	Absent	Absent	Absent	Absent	Absent	Absent	Absent	Absent	Absent	Absent	Absent	Absent	Absent	Absent	Absent	Absent	Absent	Absent	Absent	Absent	Absent	Absent	Absent	Absent	Absent	Absent	Absent	Absent	Absent	Absent	Absent	Absent	Absent	Absent	Absent	Absent	Absent	Absent
Sulfur cycling	Sulfide oxidation	fccB	flavocytochrome c sulphide dehydrogenase, flavin-binding	PF09242.hmm	K17229	hydrogen sulfide + 2 ferricytochrome c = sulfur + 2 ferrocytochrome c + 2 H+ [RN:R09499]	hydrogen sulfide; ferricytochrome c	sulfur; ferrocytochrome c; H+	266|full	Absent	Absent	Absent	Absent	Absent	Absent	Absent	Absent	Absent	Absent	Absent	Absent	Absent	Absent	Absent	Absent	Absent	Absent	Absent	Absent	Absent	Absent	Absent	Absent	Absent	Absent	Absent	Absent	Absent	Absent	Absent	Absent	Absent	Absent	Absent	Absent	Absent	Absent	Absent	Absent
Sulfur cycling	Sulfide oxidation	sqr	sulfide:quinone oxidoreductase	sulfide_quinone_oxidoreductase_sqr.hmm	K17218	n HS- + n quinone = polysulfide + n quinol [RN:R10152]	HS-; quinone	polysulfide; quinol	300|full	Absent	Present	Absent	Absent	Absent	Absent	Present	Absent	Absent	Absent	Absent	Absent	Present	Absent	Absent	Absent	Absent	Absent	Absent	Absent	Absent	Absent	Absent	Absent	Absent	Absent	Absent	Absent	Absent	Absent	Absent	Absent	Absent	Absent	Absent	Absent	Absent	Absent	Absent	Absent
Sulfur cycling	Sulfite reduction	dsrD	dissimilatory sulfite reductase delta subunit	dsrD.hmm	N/A	Not clear	N/A	N/A	32.80|full	Present	Present	Absent	Absent	Absent	Present	Present	Present	Present	Present	Present	Present	Present	Present	Present	Absent	Absent	Absent	Absent	Absent	Absent	Absent	Absent	Absent	Absent	Absent	Absent	Absent	Absent	Absent	Absent	Absent	Absent	Absent	Absent	Absent	Absent	Absent	Absent	Absent
Sulfur cycling	Sulfur oxidation	dsrA	dissimilatory sulfite reductase alpha subunit	dsrA.hmm	K11180	hydrogen sulfide + a [DsrC protein]-disulfide + 2 acceptor + 3 H2O = sulfite + a [DsrC protein]-dithiol + 2 reduced acceptor + 2 H+ [RN:R00861]	hydrogen sulfide; [DsrC protein]-disulfide; acceptor; H2O	sulfite; [DsrC protein]-dithiol; reduced acceptor; H+	200.00|full	Present	Present	Present	Absent	Absent	Present	Present	Present	Present	Present	Present	Present	Present	Present	Present	Absent	Absent	Absent	Absent	Absent	Absent	Absent	Absent	Absent	Absent	Absent	Absent	Absent	Absent	Absent	Absent	Absent	Absent	Absent	Absent	Absent	Absent	Absent	Absent	Absent
Sulfur cycling	Sulfur oxidation	dsrB	dissimilatory sulfite reductase beta subunit	dsrB.hmm	K11181	hydrogen sulfide + a [DsrC protein]-disulfide + 2 acceptor + 3 H2O = sulfite + a [DsrC protein]-dithiol + 2 reduced acceptor + 2 H+ [RN:R00861]	hydrogen sulfide; [DsrC protein]-disulfide; acceptor; H2O	sulfite; [DsrC protein]-dithiol; reduced acceptor; H+	204.00|full	Present	Absent	Absent	Absent	Absent	Present	Present	Present	Present	Present	Present	Present	Present	Present	Present	Absent	Absent	Absent	Absent	Absent	Absent	Absent	Absent	Absent	Absent	Absent	Absent	Absent	Absent	Absent	Absent	Absent	Absent	Absent	Absent	Absent	Absent	Absent	Absent	Absent
Sulfur cycling	Sulfur oxidation	sdo	sulfur dioxygenase	sulfur_dioxygenase_sdo.hmm	K17725	S-sulfanylglutathione + O2 + H2O = glutathione + sulfite + 2 H+ [RN:R08678]	S-sulfanylglutathione; O2; H2O	glutathione; sulfite; H+	120|full	Present	Present	Present	Present	Present	Present	Present	Present	Present	Present	Present	Present	Absent	Present	Absent	Absent	Absent	Absent	Absent	Absent	Absent	Absent	Absent	Absent	Absent	Absent	Absent	Absent	Absent	Absent	Absent	Absent	Absent	Absent	Absent	Absent	Absent	Absent	Absent	Absent
Sulfur cycling	Sulfur oxidation/reduction	sor	sulfur oxygenase/reductase	PF07682.hmm	K16952	4 sulfur + 4 H2O + O2 = 2 hydrogen sulfide + 2 sulfite [RN:R07365]	sulfur; H2O; O2	hydrogen sulfide; sulfite	300|full	Absent	Absent	Absent	Absent	Absent	Absent	Absent	Absent	Absent	Absent	Absent	Absent	Absent	Absent	Absent	Absent	Absent	Absent	Absent	Absent	Absent	Absent	Absent	Absent	Absent	Absent	Absent	Absent	Absent	Absent	Absent	Absent	Absent	Absent	Absent	Absent	Absent	Absent	Absent	Absent
Sulfur cycling	Sulfur reduction	sreA	sulfur reductase molybdopterin subunit	K17219.hmm	K17219	Sulfur + Reduced acceptor = Hydrogen sulfide + Acceptor	Sulfur, Reduced acceptor	Hydrogen sulfide, Acceptor	2530.13|full	Absent	Absent	Absent	Absent	Absent	Absent	Absent	Absent	Absent	Absent	Absent	Absent	Absent	Absent	Absent	Absent	Absent	Absent	Absent	Absent	Absent	Absent	Absent	Absent	Absent	Absent	Absent	Absent	Absent	Absent	Absent	Absent	Absent	Absent	Absent	Absent	Absent	Absent	Absent	Absent
Sulfur cycling	Sulfur reduction	sreB	sulfur reductase FeS subunit	K17220.hmm	K17220	Sulfur + Reduced acceptor = Hydrogen sulfide + Acceptor	Sulfur, Reduced acceptor	Hydrogen sulfide, Acceptor	545.67|full	Absent	Absent	Absent	Absent	Absent	Absent	Absent	Absent	Absent	Absent	Absent	Absent	Absent	Absent	Absent	Absent	Absent	Absent	Absent	Absent	Absent	Absent	Absent	Absent	Absent	Absent	Absent	Absent	Absent	Absent	Absent	Absent	Absent	Absent	Absent	Absent	Absent	Absent	Absent	Absent
Sulfur cycling	Sulfur reduction	sreC	sulfur reductase membrane anchor	K17221.hmm	K17221	Sulfur + Reduced acceptor = Hydrogen sulfide + Acceptor	Sulfur, Reduced acceptor	Hydrogen sulfide, Acceptor	987.53|full	Absent	Absent	Absent	Absent	Absent	Absent	Absent	Absent	Absent	Absent	Absent	Absent	Absent	Absent	Absent	Absent	Absent	Absent	Absent	Absent	Absent	Absent	Absent	Absent	Absent	Absent	Absent	Absent	Absent	Absent	Absent	Absent	Absent	Absent	Absent	Absent	Absent	Absent	Absent	Absent
Sulfur cycling	Thiosulfate oxidation	soxB	S-sulfosulfanyl-L-cysteine sulfohydrolase	soxB.hmm	K17224	[SoxY protein]-S-sulfosulfanyl-L-cysteine + H2O = [SoxY protein]-S-sulfanyl-L-cysteine + sulfate [RN:R12096]; [SoxY protein]-S-(2-sulfodisulfanyl)-L-cysteine + H2O = [SoxY protein]-S-disulfanyl-L-cysteine + sulfate [RN:R12097]	[SoxY protein]-S-sulfosulfanyl-L-cysteine; H2O; [SoxY protein]-S-(2-sulfodisulfanyl)-L-cysteine	[SoxY protein]-S-sulfanyl-L-cysteine; sulfate; [SoxY protein]-S-disulfanyl-L-cysteine	550.00|full	Absent	Absent	Absent	Absent	Absent	Absent	Absent	Absent	Absent	Absent	Absent	Absent	Absent	Absent	Absent	Absent	Absent	Absent	Absent	Absent	Absent	Absent	Absent	Absent	Absent	Absent	Absent	Absent	Absent	Absent	Absent	Absent	Absent	Absent	Absent	Absent	Absent	Absent	Absent	Absent
Sulfur cycling	Thiosulfate oxidation	soxY	sulfur-oxidizing protein SoxY	soxY.hmm	K17226	Thiosulfate + 5 H2O + 8 Ferricytochrome c = 2 Sulfate + 8 Ferrocytochrome c + 10 H+	Thiosulfate; H2O; Ferricytochrome c	Sulfate; Ferrocytochrome c; H+	125.00|full	Absent	Absent	Absent	Absent	Absent	Absent	Absent	Absent	Absent	Absent	Absent	Absent	Absent	Absent	Absent	Absent	Absent	Absent	Absent	Absent	Absent	Absent	Absent	Absent	Absent	Absent	Absent	Absent	Absent	Absent	Absent	Absent	Absent	Absent	Absent	Absent	Absent	Absent	Absent	Absent
Sulfur cycling	Thiosulfate oxidation	soxC	sulfane dehydrogenase subunit SoxC	soxC.hmm	K17225	Thiosulfate + 5 H2O + 8 Ferricytochrome c = 2 Sulfate + 8 Ferrocytochrome c + 10 H+	Thiosulfate; H2O; Ferricytochrome c	Sulfate; Ferrocytochrome c; H+	320.00|full	Absent	Absent	Absent	Absent	Absent	Absent	Absent	Absent	Absent	Absent	Absent	Absent	Absent	Absent	Absent	Absent	Absent	Absent	Absent	Absent	Absent	Absent	Absent	Absent	Absent	Absent	Absent	Absent	Absent	Absent	Absent	Absent	Absent	Absent	Absent	Absent	Absent	Absent	Absent	Absent
Sulfur cycling	Sulfite reduction	asrA	anaerobic sulfite reductase subunit A	asrA.hmm	K16950	Sulfite + 3 NADH + 3 H+ <=> Hydrogen sulfide + 3 NAD+ + 3 H2O	Sulfite; NADH; H+	Hydrogen sulfide; NAD+; H2O	323.15|full	Absent	Absent	Absent	Absent	Absent	Absent	Absent	Absent	Absent	Absent	Absent	Absent	Absent	Absent	Absent	Absent	Absent	Absent	Absent	Absent	Absent	Absent	Absent	Absent	Absent	Absent	Absent	Absent	Absent	Absent	Absent	Absent	Absent	Absent	Absent	Absent	Absent	Absent	Absent	Absent
Sulfur cycling	Sulfite reduction	asrB	anaerobic sulfite reductase subunit B	asrB.hmm	K16951	Sulfite + 3 NADH + 3 H+ <=> Hydrogen sulfide + 3 NAD+ + 3 H2O	Sulfite; NADH; H+	Hydrogen sulfide; NAD+; H2O	288.60|full	Absent	Absent	Absent	Absent	Absent	Absent	Absent	Absent	Absent	Absent	Absent	Absent	Absent	Absent	Absent	Absent	Absent	Absent	Absent	Absent	Absent	Absent	Absent	Absent	Absent	Absent	Absent	Absent	Absent	Absent	Absent	Absent	Absent	Absent	Absent	Absent	Absent	Absent	Absent	Absent
Sulfur cycling	Sulfite reduction	asrC	anaerobic sulfite reductase subunit C	asrC.hmm	K00385	Sulfite + 3 NADH + 3 H+ <=> Hydrogen sulfide + 3 NAD+ + 3 H2O	Sulfite; NADH; H+	Hydrogen sulfide; NAD+; H2O	324.10|full	Absent	Absent	Absent	Absent	Absent	Absent	Absent	Absent	Absent	Absent	Absent	Absent	Absent	Absent	Absent	Absent	Absent	Absent	Absent	Absent	Absent	Absent	Absent	Absent	Absent	Absent	Absent	Absent	Absent	Absent	Absent	Absent	Absent	Absent	Absent	Absent	Absent	Absent	Absent	Absent
Sulfur cycling	Sulfate reduction	aprA	adenylylsulfate reductase, subunit A	aprA.hmm	K00394	AMP + sulfite + acceptor = adenylyl sulfate + reduced acceptor [RN:R00860]	AMP; sulfite; acceptor	adenylyl sulfate; reduced acceptor	641.75|full	Present	Absent	Present	Absent	Present	Present	Present	Present	Present	Absent	Present	Present	Present	Present	Absent	Absent	Absent	Absent	Absent	Absent	Absent	Absent	Absent	Absent	Absent	Absent	Absent	Absent	Absent	Absent	Absent	Absent	Absent	Absent	Absent	Absent	Absent	Absent	Absent	Absent
Sulfur cycling	Sulfate reduction	sat	sulfate adenylyltransferase	TIGR00339.hmm	K00958	ATP + sulfate = diphosphate + adenylyl sulfate [RN:R00529]	ATP; sulfate	diphosphate; adenylyl sulfate	181.80|full	Present	Present	Present	Present	Present	Present	Present	Absent	Present	Absent	Present	Present	Present	Absent	Present	Present	Absent	Absent	Absent	Absent	Absent	Absent	Absent	Absent	Absent	Absent	Absent	Absent	Absent	Absent	Absent	Absent	Absent	Absent	Present	Absent	Absent	Absent	Absent	Absent
Sulfur cycling	Thiosulfate disproportionation	phsA	thiosulfate reductase / polysulfide reductase chain A	thiosulfate_reductase_phsA.hmm	K08352	thiosulfate + a quinol = sulfite + hydrogen sulfide + a quinone [RN:R11488]	thiosulfate; quinol	sulfite; hydrogen sulfide; quinone	323|full	Present	Present	Absent	Absent	Present	Present	Absent	Present	Present	Absent	Absent	Present	Absent	Absent	Absent	Absent	Absent	Absent	Absent	Absent	Absent	Absent	Absent	Absent	Absent	Absent	Absent	Absent	Absent	Absent	Absent	Absent	Absent	Absent	Absent	Absent	Absent	Absent	Absent	Absent
Hydrogenases	FeFe hydrogenase	fefe-group-a13	FeFe hydrogenase, H2-evolution/Electron-bifurcation	fefe-group-a13.hmm	N/A	H2-evolution/Electron-bifurcation	N/A	N/A	733.8|full	Absent	Absent	Absent	Absent	Absent	Absent	Absent	Absent	Absent	Absent	Absent	Absent	Absent	Absent	Absent	Absent	Absent	Absent	Absent	Absent	Absent	Absent	Absent	Absent	Absent	Absent	Absent	Absent	Absent	Absent	Absent	Absent	Absent	Absent	Absent	Absent	Absent	Absent	Absent	Absent
Hydrogenases	FeFe hydrogenase	fefe-group-a2	FeFe hydrogenase, H2-uptake	fefe-group-a2.hmm	N/A	H2-uptake	N/A	N/A	815.2|full	Absent	Absent	Absent	Absent	Absent	Absent	Absent	Absent	Absent	Absent	Absent	Absent	Absent	Absent	Absent	Absent	Absent	Absent	Absent	Absent	Absent	Absent	Absent	Absent	Absent	Absent	Absent	Absent	Absent	Absent	Absent	Absent	Absent	Absent	Absent	Absent	Absent	Absent	Absent	Absent
Hydrogenases	FeFe hydrogenase	fefe-group-a4	FeFe hydrogenase, H2-uptake/Electron-bifurcation	fefe-group-a4.hmm	N/A	H2-uptake/Electron-bifurcation	N/A	N/A	599.05|full	Absent	Absent	Absent	Absent	Absent	Absent	Absent	Absent	Absent	Absent	Absent	Absent	Absent	Absent	Absent	Absent	Absent	Absent	Absent	Absent	Absent	Absent	Absent	Absent	Absent	Absent	Absent	Absent	Absent	Absent	Absent	Absent	Absent	Absent	Absent	Absent	Absent	Absent	Absent	Absent
Hydrogenases	FeFe hydrogenase	fefe-group-b	FeFe hydrogenase, H2-evolution	fefe-group-b.hmm	N/A	H2-evolution	N/A	N/A	440.3|full	Absent	Absent	Absent	Absent	Absent	Absent	Absent	Absent	Absent	Absent	Absent	Absent	Absent	Absent	Absent	Absent	Absent	Absent	Absent	Absent	Absent	Absent	Absent	Absent	Absent	Absent	Absent	Absent	Absent	Absent	Absent	Absent	Absent	Absent	Absent	Absent	Absent	Absent	Absent	Absent
Hydrogenases	FeFe hydrogenase	fefe-group-c1	FeFe hydrogenase, H2-sensing	fefe-group-c1.hmm	N/A	H2-sensing	N/A	N/A	398.25|full	Absent	Absent	Absent	Absent	Absent	Absent	Absent	Absent	Absent	Absent	Absent	Absent	Absent	Absent	Absent	Absent	Absent	Absent	Absent	Absent	Absent	Absent	Absent	Absent	Absent	Absent	Absent	Absent	Absent	Absent	Absent	Absent	Absent	Absent	Absent	Absent	Absent	Absent	Absent	Absent
Hydrogenases	FeFe hydrogenase	fefe-group-c2	FeFe hydrogenase, H2-sensing	fefe-group-c2.hmm	N/A	H2-sensing	N/A	N/A	483.75|full	Absent	Absent	Absent	Absent	Absent	Absent	Absent	Absent	Absent	Absent	Absent	Absent	Absent	Absent	Absent	Absent	Absent	Absent	Absent	Absent	Absent	Absent	Absent	Absent	Absent	Absent	Absent	Absent	Absent	Absent	Absent	Absent	Absent	Absent	Absent	Absent	Absent	Absent	Absent	Absent
Hydrogenases	FeFe hydrogenase	fefe-group-c3	FeFe hydrogenase, H2-sensing	fefe-group-c3.hmm	N/A	H2-sensing	N/A	N/A	427.05|full	Absent	Absent	Absent	Absent	Absent	Absent	Absent	Absent	Absent	Absent	Absent	Absent	Absent	Absent	Absent	Absent	Absent	Absent	Absent	Absent	Absent	Absent	Absent	Absent	Absent	Absent	Absent	Absent	Absent	Absent	Absent	Absent	Absent	Absent	Absent	Absent	Absent	Absent	Absent	Absent
Hydrogenases	Fe hydrogenase	fe	Fe hydrogenase, Bidirectional	fe.hmm	N/A	Bidirectional	N/A	N/A	621|full	Absent	Absent	Absent	Absent	Absent	Absent	Absent	Absent	Absent	Absent	Absent	Absent	Absent	Absent	Absent	Absent	Absent	Absent	Absent	Absent	Absent	Absent	Absent	Absent	Absent	Absent	Absent	Absent	Absent	Absent	Absent	Absent	Absent	Absent	Absent	Absent	Absent	Absent	Absent	Absent
Hydrogenases	Ni-Fe Hydrogenase	nife-group-1	Ni-Fe Hydrogenase, H2-uptake	nife-group-1.hmm	N/A	H2-uptake	N/A	N/A	447.25|full	Present	Present	Present	Absent	Absent	Present	Absent	Absent	Present	Absent	Present	Present	Present	Absent	Absent	Absent	Present	Absent	Absent	Absent	Absent	Absent	Absent	Absent	Absent	Absent	Absent	Absent	Absent	Absent	Absent	Absent	Absent	Absent	Absent	Absent	Absent	Absent	Absent	Absent
Hydrogenases	Ni-Fe Hydrogenase	nife-group-2ade	Ni-Fe Hydrogenase, H2-uptake	nife-group-2ade.hmm	N/A	H2-uptake	N/A	N/A	611.8|full	Absent	Absent	Absent	Absent	Absent	Absent	Absent	Absent	Absent	Absent	Absent	Absent	Absent	Absent	Absent	Absent	Absent	Absent	Absent	Absent	Absent	Absent	Absent	Absent	Absent	Absent	Absent	Absent	Absent	Absent	Absent	Absent	Absent	Absent	Absent	Absent	Absent	Absent	Absent	Absent
Hydrogenases	Ni-Fe Hydrogenase	nife-group-2bc	Ni-Fe Hydrogenase, H2-uptake	nife-group-2bc.hmm	N/A	H2-uptake	N/A	N/A	600.3|full	Absent	Absent	Absent	Absent	Absent	Absent	Absent	Absent	Absent	Absent	Absent	Absent	Absent	Absent	Absent	Absent	Absent	Absent	Absent	Absent	Absent	Absent	Absent	Absent	Absent	Absent	Absent	Absent	Absent	Absent	Absent	Absent	Absent	Absent	Absent	Absent	Absent	Absent	Absent	Absent
Hydrogenases	Ni-Fe Hydrogenase	nife-group-3abd	Ni-Fe Hydrogenase, Bidirectional	nife-group-3abd.hmm	N/A	Bidirectional	N/A	N/A	520.25|full	Absent	Absent	Absent	Absent	Absent	Absent	Absent	Absent	Absent	Absent	Absent	Absent	Absent	Absent	Absent	Absent	Absent	Absent	Absent	Absent	Absent	Absent	Absent	Absent	Absent	Absent	Absent	Absent	Absent	Absent	Absent	Absent	Absent	Absent	Absent	Absent	Absent	Absent	Absent	Absent
Hydrogenases	Ni-Fe Hydrogenase	nife-group-3c	Ni-Fe Hydrogenase, Electron-bifurcation	nife-group-3c.hmm	N/A	Electron-bifurcation	N/A	N/A	620.65|full	Present	Absent	Absent	Absent	Absent	Present	Absent	Present	Absent	Absent	Absent	Absent	Absent	Absent	Present	Absent	Absent	Absent	Absent	Absent	Absent	Absent	Absent	Absent	Absent	Absent	Absent	Absent	Absent	Absent	Absent	Absent	Absent	Absent	Absent	Absent	Absent	Absent	Absent	Absent
Hydrogenases	Ni-Fe Hydrogenase	nife-group-4a-g	Ni-Fe Hydrogenase, H2-evolving	nife-group-4a-g.hmm	N/A	H2-evolving	N/A	N/A	458|full	Absent	Absent	Absent	Absent	Absent	Present	Absent	Absent	Present	Absent	Absent	Absent	Absent	Absent	Absent	Absent	Absent	Absent	Absent	Absent	Absent	Absent	Absent	Absent	Absent	Absent	Absent	Absent	Absent	Absent	Absent	Absent	Absent	Absent	Absent	Absent	Absent	Absent	Absent	Absent
Hydrogenases	Ni-Fe Hydrogenase	nife-group-4hi	Ni-Fe Hydrogenase, H2-uptake	nife-group-4hi.hmm	N/A	H2-uptake	N/A	N/A	447.8|full	Absent	Absent	Absent	Absent	Absent	Absent	Absent	Absent	Absent	Absent	Absent	Absent	Absent	Absent	Absent	Absent	Absent	Absent	Absent	Absent	Absent	Absent	Absent	Absent	Absent	Absent	Absent	Absent	Absent	Absent	Absent	Absent	Absent	Absent	Absent	Absent	Absent	Absent	Absent	Absent
Oxidative phosphorylation	Complex I (NADH-quinone oxidoreductase)	nuoA	NADH-quinone oxidoreductase subunit A	K00330.hmm	K00330	NADH + ubiquinone + 6 H+[side 1] = NAD+ + ubiquinol + 7 H+[side 2] [RN:R11945]	NADH; ubiquinone; H+	NAD+; ubiquinol; H+	118.37|full	Absent	Present	Absent	Absent	Absent	Absent	Absent	Present	Absent	Present	Absent	Absent	Present	Absent	Present	Present	Present	Absent	Absent	Absent	Absent	Absent	Absent	Absent	Absent	Absent	Absent	Absent	Absent	Absent	Absent	Absent	Absent	Absent	Absent	Absent	Absent	Absent	Absent	Absent
Oxidative phosphorylation	Complex I (NADH-quinone oxidoreductase)	nuoB	NADH-quinone oxidoreductase subunit B	K00331.hmm	K00331	NADH + ubiquinone + 6 H+[side 1] = NAD+ + ubiquinol + 7 H+[side 2] [RN:R11945]	NADH; ubiquinone; H+	NAD+; ubiquinol; H+	266.70|domain	Present	Present	Absent	Absent	Absent	Present	Absent	Present	Present	Present	Absent	Absent	Present	Absent	Present	Present	Absent	Absent	Absent	Absent	Absent	Absent	Absent	Absent	Absent	Absent	Absent	Absent	Absent	Absent	Absent	Absent	Absent	Absent	Absent	Absent	Absent	Absent	Absent	Absent
Oxidative phosphorylation	Complex I (NADH-quinone oxidoreductase)	nuoC	NADH-quinone oxidoreductase subunit C	K00332.hmm	K00332	NADH + ubiquinone + 6 H+[side 1] = NAD+ + ubiquinol + 7 H+[side 2] [RN:R11945]	NADH; ubiquinone; H+	NAD+; ubiquinol; H+	196.30|domain	Absent	Absent	Absent	Absent	Absent	Absent	Absent	Present	Absent	Absent	Absent	Absent	Present	Absent	Present	Absent	Absent	Absent	Absent	Absent	Absent	Absent	Absent	Absent	Absent	Absent	Absent	Absent	Absent	Absent	Absent	Absent	Absent	Absent	Absent	Absent	Absent	Absent	Absent	Absent
Oxidative phosphorylation	Complex I (NAD(P)H-quinone oxidoreductase)	NdhA	NAD(P)H-quinone oxidoreductase subunit 1	K05572.hmm	K05572	NADH + ubiquinone + 6 H+[side 1] = NAD+ + ubiquinol + 7 H+[side 2] [RN:R11945]	NADH; ubiquinone; H+	NAD+; ubiquinol; H+	590.50|full	Absent	Absent	Absent	Absent	Absent	Absent	Absent	Absent	Absent	Absent	Absent	Absent	Absent	Absent	Absent	Absent	Absent	Absent	Absent	Absent	Absent	Absent	Absent	Absent	Absent	Absent	Absent	Absent	Absent	Absent	Absent	Absent	Absent	Absent	Absent	Absent	Absent	Absent	Absent	Absent
Oxidative phosphorylation	Complex I (NAD(P)H-quinone oxidoreductase)	NdhB	NAD(P)H-quinone oxidoreductase subunit 2	K05573.hmm	K05573	NADH + ubiquinone + 6 H+[side 1] = NAD+ + ubiquinol + 7 H+[side 2] [RN:R11945]	NADH; ubiquinone; H+	NAD+; ubiquinol; H+	491.37|full	Absent	Absent	Absent	Absent	Absent	Absent	Absent	Absent	Absent	Absent	Absent	Absent	Absent	Absent	Absent	Absent	Absent	Absent	Absent	Absent	Absent	Absent	Absent	Absent	Absent	Absent	Absent	Absent	Absent	Absent	Absent	Absent	Absent	Absent	Absent	Absent	Absent	Absent	Absent	Absent
Oxidative phosphorylation	Complex I (NAD(P)H-quinone oxidoreductase)	NdhC	NAD(P)H-quinone oxidoreductase subunit 3	K05574.hmm	K05574	NADH + ubiquinone + 6 H+[side 1] = NAD+ + ubiquinol + 7 H+[side 2] [RN:R11945]	NADH; ubiquinone; H+	NAD+; ubiquinol; H+	183.67|full	Absent	Absent	Absent	Absent	Absent	Absent	Absent	Absent	Absent	Absent	Absent	Absent	Absent	Absent	Absent	Absent	Absent	Absent	Absent	Absent	Absent	Absent	Absent	Absent	Absent	Absent	Absent	Absent	Absent	Absent	Absent	Absent	Absent	Absent	Absent	Absent	Absent	Absent	Absent	Absent
Oxidative phosphorylation	Complex II (Succinate dehydrogenase/Fumarate reductase)	sdhC	succinate dehydrogenase / fumarate reductase, cytochrome b subunit	K00241.hmm	K00241	succinate + a quinone = fumarate + a quinol [RN:R02164]	succinate; quinone	fumarate; quinol	63.97|full	Present	Absent	Present	Present	Present	Present	Present	Absent	Absent	Absent	Present	Absent	Absent	Absent	Absent	Absent	Absent	Absent	Absent	Absent	Absent	Absent	Absent	Absent	Absent	Absent	Absent	Absent	Absent	Absent	Absent	Absent	Absent	Absent	Absent	Absent	Absent	Absent	Absent	Absent
Oxidative phosphorylation	Complex II (Succinate dehydrogenase/Fumarate reductase)	sdhD	succinate dehydrogenase / fumarate reductase, membrane anchor subunit	K00242.hmm	K00242	succinate + a quinone = fumarate + a quinol [RN:R02164]	succinate; quinone	fumarate; quinol	55.93|domain	Absent	Absent	Absent	Absent	Absent	Absent	Absent	Absent	Absent	Absent	Absent	Absent	Absent	Absent	Absent	Absent	Absent	Absent	Absent	Absent	Absent	Absent	Absent	Absent	Absent	Absent	Absent	Absent	Absent	Absent	Absent	Absent	Absent	Absent	Absent	Absent	Absent	Absent	Absent	Absent
Oxidative phosphorylation	Complex III (Cytochrome c reductase)	petA	ubiquinol-cytochrome c reductase iron-sulfur subunit	K00411.hmm	K00411	quinol + 2 ferricytochrome c = quinone + 2 ferrocytochrome c + 2 H+[side 2]	quinol; ferricytochrome c	quinone; ferrocytochrome c; H+	88.80|full	Absent	Absent	Absent	Absent	Absent	Absent	Absent	Absent	Absent	Absent	Absent	Absent	Absent	Absent	Absent	Absent	Absent	Absent	Absent	Absent	Absent	Absent	Absent	Absent	Absent	Absent	Absent	Absent	Absent	Absent	Absent	Absent	Absent	Absent	Absent	Absent	Absent	Absent	Absent	Absent
Oxidative phosphorylation	Complex III (Cytochrome c reductase)	petB	ubiquinol-cytochrome c reductase cytochrome b/c1 subunit	K00412.hmm	K00412	quinol + 2 ferricytochrome c = quinone + 2 ferrocytochrome c + 2 H+[side 2]	quinol; ferricytochrome c	quinone; ferrocytochrome c; H+	314.20|full	Absent	Absent	Absent	Absent	Absent	Absent	Absent	Absent	Absent	Absent	Absent	Absent	Absent	Absent	Absent	Absent	Absent	Absent	Absent	Absent	Absent	Absent	Absent	Absent	Absent	Absent	Absent	Absent	Absent	Absent	Absent	Absent	Absent	Absent	Absent	Absent	Absent	Absent	Absent	Absent
Oxidative phosphorylation	Complex III (Cytochrome c reductase)	fbcH	ubiquinol-cytochrome c reductase cytochrome b/c1 subunit	K00410.hmm	K00410	quinol + 2 ferricytochrome c = quinone + 2 ferrocytochrome c + 2 H+[side 2]	quinol; ferricytochrome c	quinone; ferrocytochrome c; H+	752.07|full	Absent	Absent	Absent	Absent	Absent	Absent	Absent	Absent	Absent	Absent	Absent	Absent	Absent	Absent	Absent	Absent	Absent	Absent	Absent	Absent	Absent	Absent	Absent	Absent	Absent	Absent	Absent	Absent	Absent	Absent	Absent	Absent	Absent	Absent	Absent	Absent	Absent	Absent	Absent	Absent
Oxidative phosphorylation	Complex V (ATP synthase: V/A-type H+/Na+-transporting ATPase)	atpA (V/A-type)	V/A-type H+/Na+-transporting ATPase subunit A	K02117.hmm	K02117	ATP + H2O + 4 H+[side 1] = ADP + phosphate + 4 H+[side 2]	ATP; H2O; H+	ADP; phosphate; H+	822.87|full	Absent	Absent	Absent	Absent	Absent	Absent	Absent	Present	Absent	Absent	Absent	Absent	Absent	Absent	Absent	Absent	Present	Absent	Absent	Present	Absent	Absent	Absent	Absent	Absent	Absent	Absent	Absent	Absent	Absent	Absent	Absent	Absent	Absent	Present	Absent	Absent	Absent	Absent	Present
Oxidative phosphorylation	Complex V (ATP synthase: V/A-type H+/Na+-transporting ATPase)	atpB (V/A-type)	V/A-type H+/Na+-transporting ATPase subunit B	K02118.hmm	K02118	ATP + H2O + 4 H+[side 1] = ADP + phosphate + 4 H+[side 2]	ATP; H2O; H+	ADP; phosphate; H+	708.53|domain	Absent	Absent	Absent	Absent	Absent	Absent	Absent	Present	Absent	Absent	Absent	Absent	Absent	Absent	Absent	Present	Present	Absent	Absent	Present	Absent	Absent	Absent	Absent	Absent	Absent	Absent	Absent	Absent	Absent	Absent	Absent	Absent	Absent	Present	Absent	Absent	Absent	Absent	Present
Oxidative phosphorylation	Complex V (F-type H+-transporting ATPase)	atpA (F-type)	F-type H+/Na+-transporting ATPase subunit alpha	K02111.hmm	K02111	ATP + H2O + 4 H+[side 1] = ADP + phosphate + 4 H+[side 2]	ATP; H2O; H+	ADP; phosphate; H+	480.47|domain	Present	Present	Present	Present	Present	Present	Present	Present	Present	Present	Present	Present	Present	Present	Present	Absent	Absent	Present	Absent	Absent	Present	Present	Present	Present	Present	Absent	Absent	Absent	Absent	Absent	Absent	Present	Present	Absent	Absent	Absent	Absent	Absent	Absent	Absent
Oxidative phosphorylation	Complex V (F-type H+-transporting ATPase)	atpD (F-type)	F-type H+/Na+-transporting ATPase subunit beta	K02112.hmm	K02112	ATP + H2O + 4 H+[side 1] = ADP + phosphate + 4 H+[side 2]	ATP; H2O; H+	ADP; phosphate; H+	548.27|domain	Present	Present	Present	Present	Present	Present	Present	Present	Present	Present	Present	Present	Present	Present	Present	Absent	Absent	Present	Absent	Absent	Present	Absent	Present	Absent	Present	Absent	Absent	Absent	Absent	Absent	Absent	Present	Present	Absent	Absent	Absent	Absent	Absent	Absent	Absent
Oxygen metabolism (Oxidative phosphorylation Complex IV)	Oxygen metabolism - cytochrome c oxidase, caa3-type	coxA	cytochrome c oxidase subunit I	TIGR02891.hmm	K02274	4 ferrocytochrome c + O2 + 4 H+ = 4 ferricytochrome c + 2 H2O [RN:R00081]	ferrocytochrome c; O2; H+	ferricytochrome c; H2O	617.40|full	Absent	Absent	Absent	Absent	Absent	Absent	Absent	Absent	Absent	Absent	Absent	Absent	Absent	Absent	Absent	Absent	Absent	Absent	Absent	Absent	Absent	Absent	Absent	Absent	Absent	Absent	Absent	Absent	Absent	Absent	Absent	Absent	Absent	Absent	Absent	Absent	Absent	Absent	Absent	Absent
Oxygen metabolism (Oxidative phosphorylation Complex IV)	Oxygen metabolism - cytochrome c oxidase, caa3-type	coxB	cytochrome c oxidase subunit II	TIGR02866.hmm	K02275	4 ferrocytochrome c + O2 + 4 H+ = 4 ferricytochrome c + 2 H2O [RN:R00081]	ferrocytochrome c; O2; H+	ferricytochrome c; H2O	144.30|full	Absent	Absent	Absent	Absent	Absent	Absent	Absent	Absent	Absent	Absent	Absent	Absent	Absent	Absent	Absent	Absent	Absent	Absent	Absent	Absent	Absent	Absent	Absent	Absent	Absent	Absent	Absent	Absent	Absent	Absent	Absent	Absent	Absent	Absent	Absent	Absent	Absent	Absent	Absent	Absent
Oxygen metabolism (Oxidative phosphorylation Complex IV)	Oxygen metabolism - cytochrome c oxidase, cbb3-type	ccoN	cytochrome c oxidase cbb3-type subunit I	TIGR00780.hmm	K00404	4 ferrocytochrome c + O2 + 4 H+ = 4 ferricytochrome c + 2 H2O [RN:R00081]	ferrocytochrome c; O2; H+	ferricytochrome c; H2O	168.15|full	Absent	Absent	Absent	Absent	Absent	Absent	Present	Absent	Absent	Absent	Absent	Absent	Absent	Absent	Absent	Absent	Absent	Absent	Absent	Absent	Absent	Absent	Absent	Absent	Absent	Absent	Absent	Absent	Absent	Absent	Absent	Absent	Absent	Absent	Absent	Absent	Absent	Absent	Absent	Absent
Oxygen metabolism (Oxidative phosphorylation Complex IV)	Oxygen metabolism - cytochrome c oxidase, cbb3-type	ccoO	cytochrome c oxidase cbb3-type subunit II	TIGR00781.hmm	K00405	4 ferrocytochrome c + O2 + 4 H+ = 4 ferricytochrome c + 2 H2O [RN:R00081]	ferrocytochrome c; O2; H+	ferricytochrome c; H2O	62.85|full	Absent	Absent	Absent	Absent	Absent	Absent	Present	Absent	Absent	Absent	Absent	Absent	Absent	Absent	Absent	Absent	Absent	Absent	Absent	Absent	Absent	Absent	Absent	Absent	Absent	Absent	Absent	Absent	Absent	Absent	Absent	Absent	Absent	Absent	Absent	Absent	Absent	Absent	Absent	Absent
Oxygen metabolism (Oxidative phosphorylation Complex IV)	Oxygen metabolism - cytochrome c oxidase, cbb3-type	ccoP	cytochrome c oxidase cbb3-type subunit III	TIGR00782.hmm	K00406	4 ferrocytochrome c + O2 + 4 H+ = 4 ferricytochrome c + 2 H2O [RN:R00081]	ferrocytochrome c; O2; H+	ferricytochrome c; H2O	54.05|full	Absent	Absent	Absent	Absent	Absent	Absent	Absent	Absent	Absent	Absent	Absent	Absent	Absent	Absent	Absent	Absent	Absent	Absent	Absent	Absent	Absent	Absent	Absent	Absent	Absent	Absent	Absent	Absent	Absent	Absent	Absent	Absent	Absent	Absent	Absent	Absent	Absent	Absent	Absent	Absent
Oxygen metabolism (Oxidative phosphorylation Complex IV)	Oxygen metabolism - cytochrome (quinone) oxidase, bo type	cyoA	cytochrome o ubiquinol oxidase subunit II	TIGR01433.hmm	K02297	2 ubiquinol + O2 + n H+[side 1] = 2 ubiquinone + 2 H2O + n H+[side 2] [RN:R11335]	ubiquinol; O2; H+	ubiquinone; H2O; H+	218.75|full	Absent	Absent	Absent	Absent	Absent	Absent	Absent	Absent	Absent	Absent	Absent	Absent	Absent	Absent	Absent	Absent	Absent	Absent	Absent	Absent	Absent	Absent	Absent	Absent	Absent	Absent	Absent	Absent	Absent	Absent	Absent	Absent	Absent	Absent	Absent	Absent	Absent	Absent	Absent	Absent
Oxygen metabolism (Oxidative phosphorylation Complex IV)	Oxygen metabolism - cytochrome (quinone) oxidase, bo type	cyoD	cytochrome o ubiquinol oxidase subunit IV	TIGR02847.hmm	K02300	2 ubiquinol + O2 + n H+[side 1] = 2 ubiquinone + 2 H2O + n H+[side 2] [RN:R11335]	ubiquinol; O2; H+	ubiquinone; H2O; H+	64.95|full	Absent	Absent	Absent	Absent	Absent	Absent	Absent	Absent	Absent	Absent	Absent	Absent	Absent	Absent	Absent	Absent	Absent	Absent	Absent	Absent	Absent	Absent	Absent	Absent	Absent	Absent	Absent	Absent	Absent	Absent	Absent	Absent	Absent	Absent	Absent	Absent	Absent	Absent	Absent	Absent
Oxygen metabolism (Oxidative phosphorylation Complex IV)	Oxygen metabolism - cytochrome (quinone) oxidase, bo type	cyoB	cytochrome o ubiquinol oxidase subunit I	K02298.hmm	K02298	2 ubiquinol + O2 + n H+[side 1] = 2 ubiquinone + 2 H2O + n H+[side 2] [RN:R11335]	ubiquinol; O2; H+	ubiquinone; H2O; H+	970.97|full	Absent	Absent	Absent	Absent	Absent	Absent	Absent	Absent	Absent	Absent	Absent	Absent	Absent	Absent	Absent	Absent	Absent	Absent	Absent	Absent	Absent	Absent	Absent	Absent	Absent	Absent	Absent	Absent	Absent	Absent	Absent	Absent	Absent	Absent	Absent	Absent	Absent	Absent	Absent	Absent
Oxygen metabolism (Oxidative phosphorylation Complex IV)	Oxygen metabolism - cytochrome (quinone) oxidase, bo type	cyoC	cytochrome o ubiquinol oxidase subunit III	K02299.hmm	K02299	2 ubiquinol + O2 + n H+[side 1] = 2 ubiquinone + 2 H2O + n H+[side 2] [RN:R11335]	ubiquinol; O2; H+	ubiquinone; H2O; H+	258.27|full	Absent	Absent	Absent	Absent	Absent	Absent	Absent	Absent	Absent	Absent	Absent	Absent	Absent	Absent	Absent	Absent	Absent	Absent	Absent	Absent	Absent	Absent	Absent	Absent	Absent	Absent	Absent	Absent	Absent	Absent	Absent	Absent	Absent	Absent	Absent	Absent	Absent	Absent	Absent	Absent
Oxygen metabolism (Oxidative phosphorylation Complex IV)	Oxygen metabolism - cytochrome (quinone) oxidase, bd type	cydA	cytochrome bd ubiquinol oxidase subunit I	PF01654.hmm	K00425	2 ubiquinol + O2[side 2] + 4 H+[side 2] = 2 ubiquinone + 2 H2O[side 2] + 4 H+[side 1] [RN:R11325]	ubiquinol; O2; H+; e-	ubiquinone; H2O; H+; e-	118|full	Present	Present	Absent	Absent	Absent	Present	Present	Absent	Present	Present	Absent	Present	Absent	Absent	Absent	Absent	Absent	Absent	Absent	Absent	Absent	Absent	Absent	Absent	Absent	Absent	Absent	Absent	Absent	Absent	Absent	Absent	Absent	Absent	Absent	Absent	Absent	Absent	Absent	Absent
Oxygen metabolism (Oxidative phosphorylation Complex IV)	Oxygen metabolism - cytochrome (quinone) oxidase, bd type	cydB	cytochrome bd ubiquinol oxidase subunit II	TIGR00203.hmm	K00426	2 ubiquinol + O2[side 2] + 4 H+[side 2] = 2 ubiquinone + 2 H2O[side 2] + 4 H+[side 1] [RN:R11325]	ubiquinol; O2; H+; e-	ubiquinone; H2O; H+; e-	88.55|full	Present	Present	Absent	Absent	Absent	Present	Present	Absent	Present	Present	Absent	Present	Absent	Absent	Absent	Absent	Absent	Absent	Absent	Absent	Absent	Absent	Absent	Absent	Absent	Absent	Absent	Absent	Absent	Absent	Absent	Absent	Absent	Absent	Absent	Absent	Absent	Absent	Absent	Absent
Oxygen metabolism (Oxidative phosphorylation Complex IV)	Oxygen metabolism - cytochrome (quinone) oxidase, aa3 type, QoxABCD	qoxA	cytochrome aa3-600 menaquinol oxidase subunit II	TIGR01432.hmm	K02826	2 menaquinol + O2 + n H+[side 1] = 2 menaquinone + 2 H2O + n H+[side 2] [RN:R09492]	menaquinol; O2; H+	menaquinone; H2O; H+	204.55|full	Absent	Absent	Absent	Absent	Absent	Absent	Absent	Absent	Absent	Absent	Absent	Absent	Absent	Absent	Absent	Absent	Absent	Absent	Absent	Absent	Absent	Absent	Absent	Absent	Absent	Absent	Absent	Absent	Absent	Absent	Absent	Absent	Absent	Absent	Absent	Absent	Absent	Absent	Absent	Absent
Oxygen metabolism (Oxidative phosphorylation Complex IV)	Oxygen metabolism - cytochrome (quinone) oxidase, aa3 type, QoxABCD	qoxB	cytochrome aa3-600 menaquinol oxidase subunit I	TIGR02882.hmm	K02827	2 menaquinol + O2 + n H+[side 1] = 2 menaquinone + 2 H2O + n H+[side 2] [RN:R09492]	menaquinol; O2; H+	menaquinone; H2O; H+	954.70|full	Absent	Absent	Absent	Absent	Absent	Absent	Absent	Absent	Absent	Absent	Absent	Absent	Absent	Absent	Absent	Absent	Absent	Absent	Absent	Absent	Absent	Absent	Absent	Absent	Absent	Absent	Absent	Absent	Absent	Absent	Absent	Absent	Absent	Absent	Absent	Absent	Absent	Absent	Absent	Absent
Urea utilization	Urease	ureC	urease subunit alpha	TIGR01792.hmm	K01428	urea + H2O = CO2 + 2 NH3 [RN:R00131]	urea; H2O	CO2; NH3	212.95|full	Absent	Absent	Absent	Absent	Absent	Absent	Absent	Absent	Absent	Absent	Absent	Absent	Absent	Absent	Absent	Absent	Absent	Absent	Absent	Absent	Absent	Absent	Absent	Absent	Absent	Absent	Absent	Absent	Absent	Absent	Absent	Absent	Absent	Absent	Absent	Absent	Absent	Absent	Absent	Absent
Urea utilization	Urease	ureB	urease subunit beta	TIGR00192.hmm	K01429	urea + H2O = CO2 + 2 NH3 [RN:R00131]	urea; H2O	CO2; NH3	40.65|full	Absent	Absent	Absent	Absent	Absent	Absent	Absent	Absent	Absent	Absent	Absent	Absent	Absent	Absent	Absent	Absent	Absent	Absent	Absent	Absent	Absent	Absent	Absent	Absent	Absent	Absent	Absent	Absent	Absent	Absent	Absent	Absent	Absent	Absent	Absent	Absent	Absent	Absent	Absent	Absent
Urea utilization	Urease	ureA	urease subunit gamma	TIGR00193.hmm	K01430	urea + H2O = CO2 + 2 NH3 [RN:R00131]	urea; H2O	CO2; NH3	31.45|full	Absent	Absent	Absent	Absent	Absent	Absent	Absent	Absent	Absent	Absent	Absent	Absent	Absent	Absent	Absent	Absent	Absent	Absent	Absent	Absent	Absent	Absent	Absent	Absent	Absent	Absent	Absent	Absent	Absent	Absent	Absent	Absent	Absent	Absent	Absent	Absent	Absent	Absent	Absent	Absent
Halogenated compound utilization	Halogenated compounds breakdown	E3.8.1.2	2-haloacid dehalogenase	K01560.hmm	K01560	(S)-2-haloacid + H2O = (R)-2-hydroxyacid + halide [RN:R03830]	(S)-2-haloacid; H2O	(R)-2-hydroxyacid; halide	143.23|domain	Absent	Absent	Absent	Absent	Absent	Absent	Absent	Absent	Absent	Absent	Absent	Absent	Absent	Absent	Absent	Absent	Absent	Absent	Absent	Absent	Absent	Absent	Absent	Absent	Absent	Absent	Absent	Absent	Absent	Absent	Absent	Absent	Absent	Absent	Absent	Absent	Absent	Absent	Absent	Absent
Halogenated compound utilization	Halogenated compounds breakdown	pcpC	tetrachlorohydroquinone reductive dehalogenase	K15241.hmm	K15241	2,6-dichlorohydroquinone + Cl- + glutathione disulfide = 2,3,6-trichlorohydroquinone + 2 glutathione [RN:R05403]; 2,3,6-trichlorohydroquinone + Cl- + glutathione disulfide = 2,3,5,6-tetrachlorohydroquinone + 2 glutathione [RN:R05402]	2,6-dichlorohydroquinone; Cl-; glutathione disulfide; 2,3,6-trichlorohydroquinone	2,3,6-trichlorohydroquinone; glutathione; 2,3,5,6-tetrachlorohydroquinone	276.67|full	Absent	Absent	Absent	Absent	Absent	Absent	Absent	Absent	Absent	Absent	Absent	Absent	Absent	Absent	Absent	Absent	Absent	Absent	Absent	Absent	Absent	Absent	Absent	Absent	Absent	Absent	Absent	Absent	Absent	Absent	Absent	Absent	Absent	Absent	Absent	Absent	Absent	Absent	Absent	Absent
Halogenated compound utilization	Halogenated compounds breakdown	cprA	3-chloro-4-hydroxyphenylacetate reductive dehalogenase	K21566.hmm	K21566	1-haloalkane + H2O = a primary alcohol + halide [RN:R02337]	1-haloalkane; H2O	primary alcohol; halide	850.93|full	Absent	Absent	Absent	Absent	Absent	Absent	Absent	Absent	Absent	Absent	Absent	Absent	Absent	Absent	Absent	Absent	Absent	Absent	Absent	Absent	Absent	Absent	Absent	Absent	Absent	Absent	Absent	Absent	Absent	Absent	Absent	Absent	Absent	Absent	Absent	Absent	Absent	Absent	Absent	Absent
Halogenated compound utilization	Halogenated compounds breakdown	pceA	tetrachloroethene reductive dehalogenase	K21647.hmm	K21647	trichloroethene + chloride + acceptor = tetrachloroethene + reduced acceptor [RN:R05753]	trichloroethene; chloride; acceptor	tetrachloroethene; reduced acceptor	50|full	Absent	Absent	Absent	Absent	Absent	Absent	Absent	Absent	Absent	Absent	Absent	Absent	Absent	Absent	Absent	Absent	Absent	Absent	Absent	Absent	Absent	Absent	Absent	Absent	Absent	Absent	Absent	Absent	Absent	Absent	Absent	Absent	Absent	Absent	Absent	Absent	Absent	Absent	Absent	Absent
Perchlorate reduction	Perchlorate reduction	pcrA	perchlorate reductase, subunit alpha	TIGR03479.hmm	N/A	reduced acceptor + perchlorate = acceptor + H2O + chlorite	perchlorate; reduced acceptor	chlorite; acceptor; H2O	559.05|full	Absent	Absent	Absent	Absent	Absent	Absent	Absent	Absent	Absent	Absent	Absent	Absent	Absent	Absent	Absent	Absent	Absent	Absent	Absent	Absent	Absent	Absent	Absent	Absent	Absent	Absent	Absent	Absent	Absent	Absent	Absent	Absent	Absent	Absent	Absent	Absent	Absent	Absent	Absent	Absent
Perchlorate reduction	Perchlorate reduction	pcrB	perchlorate reductase, subunit beta	TIGR03478.hmm	N/A	reduced acceptor + perchlorate = acceptor + H2O + chlorite	perchlorate; reduced acceptor	chlorite; acceptor; H2O	319.40|full	Absent	Absent	Absent	Absent	Absent	Absent	Absent	Absent	Absent	Absent	Absent	Absent	Absent	Absent	Absent	Absent	Absent	Absent	Absent	Absent	Absent	Absent	Absent	Absent	Absent	Absent	Absent	Absent	Absent	Absent	Absent	Absent	Absent	Absent	Absent	Absent	Absent	Absent	Absent	Absent
Chlorite reduction	Chlorite reduction	cld	chlorite dismutase	PF06778.hmm	K09162	chloride + O2 = chlorite [RN:R05721]	chloride; O2	chlorite	65|full	Absent	Absent	Absent	Absent	Absent	Absent	Absent	Absent	Absent	Absent	Absent	Absent	Absent	Absent	Absent	Absent	Absent	Absent	Absent	Absent	Absent	Absent	Absent	Absent	Absent	Absent	Absent	Absent	Absent	Absent	Absent	Absent	Absent	Absent	Absent	Absent	Absent	Absent	Absent	Absent
As cycling	Arsenite oxidation	aoxA	arsenite oxidase small subunit	TIGR02694.hmm	K08355	arsenite + H2O + 2 oxidized cytochrome c = arsenate + 2 reduced cytochrome c + 2 H+ [RN:R09787]	arsenite; H2O; oxidized cytochrome c	arsenate; reduced cytochrome c; H+	61.70|full	Absent	Absent	Absent	Absent	Absent	Absent	Absent	Absent	Absent	Absent	Absent	Absent	Absent	Absent	Absent	Absent	Absent	Absent	Absent	Absent	Absent	Absent	Absent	Absent	Absent	Absent	Absent	Absent	Absent	Absent	Absent	Absent	Absent	Absent	Absent	Absent	Absent	Absent	Absent	Absent
As cycling	Arsenite oxidation	aoxB	arsenite oxidase large subunit	TIGR02693.hmm	K08356	arsenite + H2O + 2 oxidized cytochrome c = arsenate + 2 reduced cytochrome c + 2 H+ [RN:R09787]	arsenite; H2O; oxidized cytochrome c	arsenate; reduced cytochrome c; H+	357.05|full	Absent	Absent	Absent	Absent	Absent	Absent	Absent	Absent	Absent	Absent	Absent	Absent	Absent	Absent	Absent	Absent	Absent	Absent	Absent	Absent	Absent	Absent	Absent	Absent	Absent	Absent	Absent	Absent	Absent	Absent	Absent	Absent	Absent	Absent	Absent	Absent	Absent	Absent	Absent	Absent
As cycling	Arsenate reduction	arsC1	arsenate reductase (glutaredoxin)	K00537.hmm	K00537	arsenate + glutaredoxin = arsenite + glutaredoxin disulfide + H2O [RN:R05747]	arsenate; glutaredoxin	arsenite; glutaredoxin disulfide; H2O	101.83|full	Absent	Absent	Absent	Absent	Absent	Absent	Absent	Absent	Absent	Absent	Absent	Absent	Absent	Absent	Absent	Absent	Absent	Absent	Absent	Absent	Absent	Absent	Absent	Absent	Absent	Absent	Absent	Absent	Absent	Absent	Absent	Absent	Absent	Absent	Absent	Absent	Absent	Absent	Absent	Absent
As cycling	Arsenate reduction	arsC2	arsenate reductase (thioredoxin)	K03741.hmm	K03741	arsenate + glutaredoxin = arsenite + glutaredoxin disulfide + H2O [RN:R05747]	arsenate; glutaredoxin	arsenite; glutaredoxin disulfide; H2O	121.40|domain	Present	Present	Present	Present	Present	Present	Present	Present	Present	Present	Present	Present	Present	Present	Absent	Absent	Absent	Absent	Absent	Absent	Absent	Absent	Absent	Absent	Absent	Absent	Absent	Absent	Absent	Absent	Absent	Absent	Absent	Absent	Absent	Absent	Absent	Absent	Absent	Absent
Selenate reduction	Selenate reduction	ygfM	putative selenate reductase FAD-binding subunit	TIGR03312.hmm	K12529	selenite + H2O + acceptor = selenate + reduced acceptor [RN:R07229]	selenite; H2O; acceptor	selenate; reduced acceptor	87.85|full	Absent	Absent	Absent	Absent	Absent	Absent	Absent	Absent	Absent	Absent	Absent	Absent	Absent	Absent	Absent	Absent	Absent	Absent	Absent	Absent	Absent	Absent	Absent	Absent	Absent	Absent	Absent	Absent	Absent	Absent	Absent	Absent	Absent	Absent	Absent	Absent	Absent	Absent	Absent	Absent
Selenate reduction	Selenate reduction	xdhD	putative selenate reductase molybdopterin-binding subunit	TIGR03313.hmm	K12528	selenite + H2O + acceptor = selenate + reduced acceptor [RN:R07229]	selenite; H2O; acceptor	selenate; reduced acceptor	526.50|full	Absent	Absent	Absent	Absent	Absent	Absent	Absent	Absent	Absent	Absent	Absent	Absent	Absent	Absent	Absent	Absent	Absent	Absent	Absent	Absent	Absent	Absent	Absent	Absent	Absent	Absent	Absent	Absent	Absent	Absent	Absent	Absent	Absent	Absent	Absent	Absent	Absent	Absent	Absent	Absent
Selenate reduction	Selenate reduction	YgfK	putative selenate reductase	TIGR03315.hmm	K12527	selenite + H2O + acceptor = selenate + reduced acceptor [RN:R07229]	selenite; H2O; acceptor	selenate; reduced acceptor	354.45|full	Absent	Absent	Absent	Absent	Present	Absent	Present	Absent	Absent	Present	Absent	Present	Absent	Absent	Absent	Absent	Absent	Absent	Absent	Absent	Absent	Absent	Absent	Absent	Absent	Absent	Absent	Absent	Absent	Absent	Absent	Absent	Absent	Absent	Absent	Absent	Absent	Absent	Absent	Absent
Nitrile hydration	Nitrile hydratase	nthA	nitrile hydratase subunit alpha	TIGR01323.hmm	K01721	an aliphatic amide = a nitrile + H2O [RN:R02826]	aliphatic amide	nitrile; H2O	239.05|full	Absent	Absent	Absent	Absent	Absent	Absent	Absent	Absent	Absent	Absent	Absent	Absent	Absent	Absent	Absent	Absent	Absent	Absent	Absent	Absent	Absent	Absent	Absent	Absent	Absent	Absent	Absent	Absent	Absent	Absent	Absent	Absent	Absent	Absent	Absent	Absent	Absent	Absent	Absent	Absent
Nitrile hydration	Nitrile hydratase	nthB	nitrile hydratase subunit beta	TIGR03888.hmm	K20807	an aliphatic amide = a nitrile + H2O [RN:R02826]	aliphatic amide	nitrile; H2O	136.35|full	Absent	Absent	Absent	Absent	Absent	Absent	Absent	Absent	Absent	Absent	Absent	Absent	Absent	Absent	Absent	Absent	Absent	Absent	Absent	Absent	Absent	Absent	Absent	Absent	Absent	Absent	Absent	Absent	Absent	Absent	Absent	Absent	Absent	Absent	Absent	Absent	Absent	Absent	Absent	Absent
Metal reduction	Metal (Iron/Manganese) reduction	mtrC	decaheme c-type cytochrome, OmcA/MtrC family	TIGR03507.hmm	N/A	Iron/Manganese reduction	N/A	N/A	60.05|full	Absent	Absent	Absent	Absent	Absent	Absent	Absent	Absent	Absent	Absent	Absent	Absent	Absent	Absent	Absent	Absent	Absent	Absent	Absent	Absent	Absent	Absent	Absent	Absent	Absent	Absent	Absent	Absent	Absent	Absent	Absent	Absent	Absent	Absent	Absent	Absent	Absent	Absent	Absent	Absent
Metal reduction	Metal (Iron/Manganese) reduction	mtrB	decaheme-associated outer membrane protein, MtrB/PioB family	TIGR03509.hmm	N/A	Iron/Manganese reduction	N/A	N/A	165.60|full	Absent	Absent	Absent	Absent	Absent	Present	Absent	Absent	Absent	Present	Absent	Absent	Absent	Absent	Absent	Absent	Absent	Absent	Absent	Absent	Absent	Absent	Absent	Absent	Absent	Absent	Absent	Absent	Absent	Absent	Absent	Absent	Absent	Absent	Absent	Absent	Absent	Absent	Absent	Absent
Sulfur cycling enzymes (detailed)	Dissimilatory sulfur metabolism | Sulfide oxidation	fccB	flavocytochrome c sulphide dehydrogenase, flavin-binding	PF09242.hmm	K17229	hydrogen sulfide + 2 ferricytochrome c = sulfur + 2 ferrocytochrome c + 2 H+ [RN:R09499]	hydrogen sulfide; ferricytochrome c	sulfur; ferrocytochrome c; H+	266|full	Absent	Absent	Absent	Absent	Absent	Absent	Absent	Absent	Absent	Absent	Absent	Absent	Absent	Absent	Absent	Absent	Absent	Absent	Absent	Absent	Absent	Absent	Absent	Absent	Absent	Absent	Absent	Absent	Absent	Absent	Absent	Absent	Absent	Absent	Absent	Absent	Absent	Absent	Absent	Absent
Sulfur cycling enzymes (detailed)	Dissimilatory sulfur metabolism | Sulfide oxidation	sqr	sulfide:quinone oxidoreductase	sulfide_quinone_oxidoreductase_sqr.hmm	K17218	n HS- + n quinone = polysulfide + n quinol [RN:R10152]	HS-; quinone	polysulfide; quinol	300|full	Absent	Present	Absent	Absent	Absent	Absent	Present	Absent	Absent	Absent	Absent	Absent	Present	Absent	Absent	Absent	Absent	Absent	Absent	Absent	Absent	Absent	Absent	Absent	Absent	Absent	Absent	Absent	Absent	Absent	Absent	Absent	Absent	Absent	Absent	Absent	Absent	Absent	Absent	Absent
Sulfur cycling enzymes (detailed)	Dissimilatory sulfur metabolism | Sulfur oxidation/Sulfite reduction	dsrA	dissimilatory sulfite reductase alpha subunit	dsrA.hmm	N/A	hydrogen sulfide + a [DsrC protein]-disulfide + 2 acceptor + 3 H2O = sulfite + a [DsrC protein]-dithiol + 2 reduced acceptor + 2 H+ [RN:R00861]	hydrogen sulfide; [DsrC protein]-disulfide; acceptor; H2O	sulfite; [DsrC protein]-dithiol; reduced acceptor; H+	200.00|full	Present	Present	Present	Absent	Absent	Present	Present	Present	Present	Present	Present	Present	Present	Present	Present	Absent	Absent	Absent	Absent	Absent	Absent	Absent	Absent	Absent	Absent	Absent	Absent	Absent	Absent	Absent	Absent	Absent	Absent	Absent	Absent	Absent	Absent	Absent	Absent	Absent
Sulfur cycling enzymes (detailed)	Dissimilatory sulfur metabolism | Sulfur oxidation/Sulfite reduction	dsrB	dissimilatory sulfite reductase beta subunit	dsrB.hmm	N/A	hydrogen sulfide + a [DsrC protein]-disulfide + 2 acceptor + 3 H2O = sulfite + a [DsrC protein]-dithiol + 2 reduced acceptor + 2 H+ [RN:R00861]	hydrogen sulfide; [DsrC protein]-disulfide; acceptor; H2O	sulfite; [DsrC protein]-dithiol; reduced acceptor; H+	204.00|full	Present	Absent	Absent	Absent	Absent	Present	Present	Present	Present	Present	Present	Present	Present	Present	Present	Absent	Absent	Absent	Absent	Absent	Absent	Absent	Absent	Absent	Absent	Absent	Absent	Absent	Absent	Absent	Absent	Absent	Absent	Absent	Absent	Absent	Absent	Absent	Absent	Absent
Sulfur cycling enzymes (detailed)	Dissimilatory sulfur metabolism | Sulfur oxidation/Sulfite reduction	dsrC	dissimilatory sulfite reductase, subunit C	dsrC.hmm	N/A	Substrate delivery	N/A	N/A	52.85|full	Present	Present	Present	Present	Absent	Present	Present	Absent	Present	Absent	Present	Absent	Absent	Absent	Present	Absent	Absent	Absent	Absent	Absent	Absent	Absent	Absent	Absent	Absent	Absent	Absent	Absent	Absent	Absent	Absent	Absent	Absent	Absent	Absent	Absent	Absent	Absent	Absent	Absent
Sulfur cycling enzymes (detailed)	Dissimilatory sulfur metabolism | Sulfur oxidation/Sulfite reduction	dsrD	dissimilatory sulfite reductase delta subunit	dsrD.hmm	N/A	Not clear	N/A	N/A	32.80|full	Present	Present	Absent	Absent	Absent	Present	Present	Present	Present	Present	Present	Present	Present	Present	Present	Absent	Absent	Absent	Absent	Absent	Absent	Absent	Absent	Absent	Absent	Absent	Absent	Absent	Absent	Absent	Absent	Absent	Absent	Absent	Absent	Absent	Absent	Absent	Absent	Absent
Sulfur cycling enzymes (detailed)	Dissimilatory sulfur metabolism | Sulfur oxidation/Sulfite reduction	dsrE	dissimilatory sulfite reductase, subunit E	dsrE.hmm	N/A	Sulfur carrier	N/A	N/A	160.00|full	Absent	Absent	Absent	Absent	Absent	Absent	Absent	Absent	Absent	Absent	Absent	Absent	Absent	Absent	Absent	Absent	Absent	Absent	Absent	Absent	Absent	Absent	Absent	Absent	Absent	Absent	Absent	Absent	Absent	Absent	Absent	Absent	Absent	Absent	Absent	Absent	Absent	Absent	Absent	Absent
Sulfur cycling enzymes (detailed)	Dissimilatory sulfur metabolism | Sulfur oxidation/Sulfite reduction	dsrF	dissimilatory sulfite reductase, subunit F	dsrF.hmm	N/A	Sulfur carrier	N/A	N/A	155.00|full	Absent	Absent	Absent	Absent	Absent	Absent	Absent	Absent	Absent	Absent	Absent	Absent	Absent	Absent	Absent	Absent	Absent	Absent	Absent	Absent	Absent	Absent	Absent	Absent	Absent	Absent	Absent	Absent	Absent	Absent	Absent	Absent	Absent	Absent	Absent	Absent	Absent	Absent	Absent	Absent
Sulfur cycling enzymes (detailed)	Dissimilatory sulfur metabolism | Sulfur oxidation/Sulfite reduction	dsrH	dissimilatory sulfite reductase, subunit H	dsrH.hmm	N/A	Sulfur carrier	N/A	N/A	97.00|full	Absent	Absent	Absent	Absent	Absent	Absent	Absent	Absent	Absent	Absent	Absent	Absent	Absent	Absent	Absent	Absent	Absent	Absent	Absent	Absent	Absent	Absent	Absent	Absent	Absent	Absent	Absent	Absent	Absent	Absent	Absent	Absent	Absent	Absent	Absent	Absent	Absent	Absent	Absent	Absent
Sulfur cycling enzymes (detailed)	Dissimilatory sulfur metabolism | Sulfur oxidation/Sulfite reduction	dsrJ	dissimilatory sulfite reductase, subunit J	dsrJ.hmm	N/A	Transmembrane complex involved in electron transport	N/A	N/A	95.00|full	Present	Present	Present	Absent	Present	Present	Present	Present	Present	Present	Present	Present	Present	Absent	Absent	Absent	Absent	Absent	Absent	Absent	Absent	Absent	Absent	Absent	Absent	Absent	Absent	Absent	Absent	Absent	Absent	Absent	Absent	Absent	Absent	Absent	Absent	Absent	Absent	Absent
Sulfur cycling enzymes (detailed)	Dissimilatory sulfur metabolism | Sulfur oxidation/Sulfite reduction	dsrK	dissimilatory sulfite reductase, subunit K	dsrK.hmm	N/A	Transmembrane complex involved in electron transport	N/A	N/A	460.00|full	Present	Present	Present	Absent	Present	Present	Present	Present	Present	Present	Present	Present	Absent	Absent	Absent	Absent	Absent	Absent	Absent	Absent	Absent	Absent	Absent	Absent	Absent	Absent	Absent	Absent	Absent	Absent	Absent	Absent	Absent	Absent	Absent	Absent	Absent	Absent	Absent	Absent
Sulfur cycling enzymes (detailed)	Dissimilatory sulfur metabolism | Sulfur oxidation/Sulfite reduction	dsrM	dissimilatory sulfite reductase, subunit M	dsrM.hmm	N/A	Transmembrane complex involved in electron transport	N/A	N/A	172.0|full	Present	Present	Present	Absent	Present	Present	Present	Present	Present	Present	Present	Present	Absent	Absent	Present	Absent	Absent	Absent	Absent	Absent	Absent	Absent	Absent	Absent	Absent	Absent	Absent	Absent	Absent	Absent	Absent	Absent	Absent	Absent	Absent	Absent	Absent	Absent	Absent	Absent
Sulfur cycling enzymes (detailed)	Dissimilatory sulfur metabolism | Sulfur oxidation/Sulfite reduction	dsrO	dissimilatory sulfite reductase, subunit O	dsrO.hmm	N/A	Transmembrane complex involved in electron transport	N/A	N/A	250.00|full	Present	Present	Present	Absent	Present	Present	Present	Present	Present	Present	Present	Present	Present	Absent	Present	Absent	Absent	Absent	Absent	Absent	Absent	Absent	Absent	Absent	Absent	Absent	Absent	Absent	Absent	Absent	Absent	Absent	Absent	Absent	Absent	Absent	Absent	Absent	Absent	Absent
Sulfur cycling enzymes (detailed)	Dissimilatory sulfur metabolism | Sulfur oxidation/Sulfite reduction	dsrP	dissimilatory sulfite reductase, subunit P	dsrP.hmm	N/A	Transmembrane complex involved in electron transport	N/A	N/A	412.80|full	Present	Present	Present	Absent	Absent	Present	Present	Present	Present	Present	Present	Present	Present	Absent	Present	Absent	Absent	Absent	Absent	Absent	Absent	Absent	Absent	Absent	Absent	Absent	Absent	Absent	Absent	Absent	Absent	Absent	Absent	Absent	Absent	Absent	Absent	Absent	Absent	Absent
Sulfur cycling enzymes (detailed)	Dissimilatory sulfur metabolism | Sulfur oxidation/Sulfite reduction	dsrR	dissimilatory sulfite reductase, subunit R	dsrR.hmm	N/A	Not clear	N/A	N/A	80.00|full	Absent	Absent	Absent	Absent	Absent	Absent	Absent	Absent	Absent	Absent	Absent	Absent	Absent	Absent	Absent	Absent	Absent	Absent	Absent	Absent	Absent	Absent	Absent	Absent	Absent	Absent	Absent	Absent	Absent	Absent	Absent	Absent	Absent	Absent	Absent	Absent	Absent	Absent	Absent	Absent
Sulfur cycling enzymes (detailed)	Dissimilatory sulfur metabolism | Sulfur oxidation/Sulfite reduction	dsrS	dissimilatory sulfite reductase, subunit S	dsrS.hmm	N/A	Not clear	N/A	N/A	115.70|full	Absent	Absent	Absent	Absent	Absent	Absent	Absent	Absent	Absent	Absent	Absent	Absent	Absent	Absent	Absent	Absent	Absent	Absent	Absent	Absent	Absent	Absent	Absent	Absent	Absent	Absent	Absent	Absent	Absent	Absent	Absent	Absent	Absent	Absent	Absent	Absent	Absent	Absent	Absent	Absent
Sulfur cycling enzymes (detailed)	Dissimilatory sulfur metabolism | Sulfur oxidation/Sulfite reduction	dsrT	dissimilatory sulfite reductase, subunit T	dsrT.hmm	N/A	Not clear	N/A	N/A	90.00|full	Present	Present	Present	Absent	Present	Present	Present	Present	Present	Absent	Present	Present	Absent	Absent	Present	Absent	Absent	Absent	Absent	Absent	Absent	Absent	Absent	Absent	Absent	Absent	Absent	Absent	Absent	Absent	Absent	Absent	Absent	Absent	Absent	Absent	Absent	Absent	Absent	Absent
Sulfur cycling enzymes (detailed)	Dissimilatory sulfur metabolism | Sulfite reduction	asrA	anaerobic sulfite reductase subunit A	asrA.hmm	K16950	Sulfite + 3 NADH + 3 H+ <=> hydrogen sulfide + 3 NAD+ + 3 H2O	sulfite; NADH; H+	hydrogen sulfide; NAD+; H2O	323.15|full	Absent	Absent	Absent	Absent	Absent	Absent	Absent	Absent	Absent	Absent	Absent	Absent	Absent	Absent	Absent	Absent	Absent	Absent	Absent	Absent	Absent	Absent	Absent	Absent	Absent	Absent	Absent	Absent	Absent	Absent	Absent	Absent	Absent	Absent	Absent	Absent	Absent	Absent	Absent	Absent
Sulfur cycling enzymes (detailed)	Dissimilatory sulfur metabolism | Sulfite reduction	asrB	anaerobic sulfite reductase subunit B	asrB.hmm	K16951	Sulfite + 3 NADH + 3 H+ <=> hydrogen sulfide + 3 NAD+ + 3 H2O	sulfite; NADH; H+	hydrogen sulfide; NAD+; H2O	288.60|full	Absent	Absent	Absent	Absent	Absent	Absent	Absent	Absent	Absent	Absent	Absent	Absent	Absent	Absent	Absent	Absent	Absent	Absent	Absent	Absent	Absent	Absent	Absent	Absent	Absent	Absent	Absent	Absent	Absent	Absent	Absent	Absent	Absent	Absent	Absent	Absent	Absent	Absent	Absent	Absent
Sulfur cycling enzymes (detailed)	Dissimilatory sulfur metabolism | Sulfite reduction	asrC	anaerobic sulfite reductase subunit C	asrC.hmm	K00385	Sulfite + 3 NADH + 3 H+ <=> hydrogen sulfide + 3 NAD+ + 3 H2O	sulfite; NADH; H+	hydrogen sulfide; NAD+; H2O	324.10|full	Absent	Absent	Absent	Absent	Absent	Absent	Absent	Absent	Absent	Absent	Absent	Absent	Absent	Absent	Absent	Absent	Absent	Absent	Absent	Absent	Absent	Absent	Absent	Absent	Absent	Absent	Absent	Absent	Absent	Absent	Absent	Absent	Absent	Absent	Absent	Absent	Absent	Absent	Absent	Absent
Sulfur cycling enzymes (detailed)	Dissimilatory sulfur metabolism | Sulfur oxidation	sdo	sulfur dioxygenase	sulfur_dioxygenase_sdo.hmm	K17725	S-sulfanylglutathione + O2 + H2O = glutathione + sulfite + 2 H+ [RN:R08678]	S-sulfanylglutathione; O2; H2O	glutathione; sulfite; H+	120|full	Present	Present	Present	Present	Present	Present	Present	Present	Present	Present	Present	Present	Absent	Present	Absent	Absent	Absent	Absent	Absent	Absent	Absent	Absent	Absent	Absent	Absent	Absent	Absent	Absent	Absent	Absent	Absent	Absent	Absent	Absent	Absent	Absent	Absent	Absent	Absent	Absent
Sulfur cycling enzymes (detailed)	Dissimilatory sulfur metabolism | Sulfur oxidation/reduction	sor	sulfur oxygenase/reductase	PF07682.hmm	K16952	4 sulfur + 4 H2O + O2 = 2 hydrogen sulfide + 2 sulfite [RN:R07365]	sulfur; H2O; O2	hydrogen sulfide; sulfite	300|full	Absent	Absent	Absent	Absent	Absent	Absent	Absent	Absent	Absent	Absent	Absent	Absent	Absent	Absent	Absent	Absent	Absent	Absent	Absent	Absent	Absent	Absent	Absent	Absent	Absent	Absent	Absent	Absent	Absent	Absent	Absent	Absent	Absent	Absent	Absent	Absent	Absent	Absent	Absent	Absent
Sulfur cycling enzymes (detailed)	Dissimilatory sulfur metabolism | Sulfur reduction	sreA	sulfur reductase molybdopterin subunit	K17219.hmm	K17219	sulfur + reduced acceptor = hydrogen sulfide + acceptor	sulfur, reduced acceptor	hydrogen sulfide, acceptor	2530.13|full	Absent	Absent	Absent	Absent	Absent	Absent	Absent	Absent	Absent	Absent	Absent	Absent	Absent	Absent	Absent	Absent	Absent	Absent	Absent	Absent	Absent	Absent	Absent	Absent	Absent	Absent	Absent	Absent	Absent	Absent	Absent	Absent	Absent	Absent	Absent	Absent	Absent	Absent	Absent	Absent
Sulfur cycling enzymes (detailed)	Dissimilatory sulfur metabolism | Sulfur reduction	sreB	sulfur reductase FeS subunit	K17220.hmm	K17220	sulfur + reduced acceptor = hydrogen sulfide + acceptor	sulfur, reduced acceptor	hydrogen sulfide, acceptor	545.67|full	Absent	Absent	Absent	Absent	Absent	Absent	Absent	Absent	Absent	Absent	Absent	Absent	Absent	Absent	Absent	Absent	Absent	Absent	Absent	Absent	Absent	Absent	Absent	Absent	Absent	Absent	Absent	Absent	Absent	Absent	Absent	Absent	Absent	Absent	Absent	Absent	Absent	Absent	Absent	Absent
Sulfur cycling enzymes (detailed)	Dissimilatory sulfur metabolism | Sulfur reduction	sreC	sulfur reductase membrane anchor	K17221.hmm	K17221	sulfur + reduced acceptor = hydrogen sulfide + acceptor	sulfur, reduced acceptor	hydrogen sulfide, acceptor	987.53|full	Absent	Absent	Absent	Absent	Absent	Absent	Absent	Absent	Absent	Absent	Absent	Absent	Absent	Absent	Absent	Absent	Absent	Absent	Absent	Absent	Absent	Absent	Absent	Absent	Absent	Absent	Absent	Absent	Absent	Absent	Absent	Absent	Absent	Absent	Absent	Absent	Absent	Absent	Absent	Absent
Sulfur cycling enzymes (detailed)	Dissimilatory sulfur metabolism | Thiosulfate oxidation	soxA	L-cysteine S-thiosulfotransferase	soxA.hmm	K17222	[SoxY protein]-L-cysteine + thiosulfate + 2 ferricytochrome c = [SoxY protein]-S-sulfosulfanyl-L-cysteine + 2 ferrocytochrome c + 2 H+ [RN:R12163]; [SoxY protein]-S-sulfanyl-L-cysteine + thiosulfate + 2 ferricytochrome c = [SoxY protein]-S-(2-sulfodisulfanyl)-L-cysteine + 2 ferrocytochrome c + 2 H+ [RN:R12164]	[SoxY protein]-L-cysteine; thiosulfate [CPD:C00320]; ferricytochrome c [CPD:C00125]; [SoxY protein]-S-sulfanyl-L-cysteine	[SoxY protein]-S-sulfosulfanyl-L-cysteine; ferrocytochrome c; H+; [SoxY protein]-S-(2-sulfodisulfanyl)-L-cysteine	110.00|full	Absent	Absent	Absent	Absent	Absent	Absent	Absent	Absent	Absent	Absent	Absent	Absent	Absent	Absent	Absent	Absent	Absent	Absent	Absent	Absent	Absent	Absent	Absent	Absent	Absent	Absent	Absent	Absent	Absent	Absent	Absent	Absent	Absent	Absent	Absent	Absent	Absent	Absent	Absent	Absent
Sulfur cycling enzymes (detailed)	Dissimilatory sulfur metabolism | Thiosulfate oxidation	soxB	S-sulfosulfanyl-L-cysteine sulfohydrolase	soxB.hmm	K17224	[SoxY protein]-S-sulfosulfanyl-L-cysteine + H2O = [SoxY protein]-S-sulfanyl-L-cysteine + sulfate [RN:R12096]; [SoxY protein]-S-(2-sulfodisulfanyl)-L-cysteine + H2O = [SoxY protein]-S-disulfanyl-L-cysteine + sulfate [RN:R12097]	[SoxY protein]-S-sulfosulfanyl-L-cysteine; H2O; [SoxY protein]-S-(2-sulfodisulfanyl)-L-cysteine	[SoxY protein]-S-sulfanyl-L-cysteine; sulfate; [SoxY protein]-S-disulfanyl-L-cysteine	550.00|full	Absent	Absent	Absent	Absent	Absent	Absent	Absent	Absent	Absent	Absent	Absent	Absent	Absent	Absent	Absent	Absent	Absent	Absent	Absent	Absent	Absent	Absent	Absent	Absent	Absent	Absent	Absent	Absent	Absent	Absent	Absent	Absent	Absent	Absent	Absent	Absent	Absent	Absent	Absent	Absent
Sulfur cycling enzymes (detailed)	Dissimilatory sulfur metabolism | Thiosulfate oxidation	soxC	sulfane dehydrogenase subunit SoxC	soxC.hmm	K17225	thiosulfate + 5 H2O + 8 ferricytochrome c = 2 sulfate + 8 ferrocytochrome c + 10 H+	thiosulfate; H2O; ferricytochrome c	sulfate; ferrocytochrome c; H+	320.00|full	Absent	Absent	Absent	Absent	Absent	Absent	Absent	Absent	Absent	Absent	Absent	Absent	Absent	Absent	Absent	Absent	Absent	Absent	Absent	Absent	Absent	Absent	Absent	Absent	Absent	Absent	Absent	Absent	Absent	Absent	Absent	Absent	Absent	Absent	Absent	Absent	Absent	Absent	Absent	Absent
Sulfur cycling enzymes (detailed)	Dissimilatory sulfur metabolism | Thiosulfate oxidation	soxD	S-disulfanyl-L-cysteine oxidoreductase SoxD	soxD.hmm	K22622	[SoxY protein]-S-disulfanyl-L-cysteine + 6 ferricytochrome c + 3 H2O = [SoxY protein]-S-sulfosulfanyl-L-cysteine + 6 ferrocytochrome c + 6 H+ [RN:R11971]	[SoxY protein]-S-disulfanyl-L-cysteine; ferricytochrome c; H2O	[SoxY protein]-S-sulfosulfanyl-L-cysteine; ferrocytochrome c [CPD:C00126]; H+	90.00|full	Absent	Absent	Absent	Absent	Absent	Absent	Absent	Absent	Absent	Absent	Absent	Absent	Absent	Absent	Absent	Absent	Absent	Absent	Absent	Absent	Absent	Absent	Absent	Absent	Absent	Absent	Absent	Absent	Absent	Absent	Absent	Absent	Absent	Absent	Absent	Absent	Absent	Absent	Absent	Absent
Sulfur cycling enzymes (detailed)	Dissimilatory sulfur metabolism | Thiosulfate oxidation	soxX	L-cysteine S-thiosulfotransferase	soxX.hmm	K17223	[SoxY protein]-L-cysteine + thiosulfate + 2 ferricytochrome c = [SoxY protein]-S-sulfosulfanyl-L-cysteine + 2 ferrocytochrome c + 2 H+ [RN:R12163]; [SoxY protein]-S-sulfanyl-L-cysteine + thiosulfate + 2 ferricytochrome c = [SoxY protein]-S-(2-sulfodisulfanyl)-L-cysteine + 2 ferrocytochrome c + 2 H+ [RN:R12164]	[SoxY protein]-L-cysteine; thiosulfate; ferricytochrome c; [SoxY protein]-S-sulfanyl-L-cysteine	[SoxY protein]-S-sulfosulfanyl-L-cysteine; ferrocytochrome c; H+; [SoxY protein]-S-(2-sulfodisulfanyl)-L-cysteine	61.00|full	Absent	Absent	Absent	Absent	Absent	Absent	Absent	Absent	Absent	Absent	Absent	Absent	Absent	Absent	Absent	Absent	Absent	Absent	Absent	Absent	Absent	Absent	Absent	Absent	Absent	Absent	Absent	Absent	Absent	Absent	Absent	Absent	Absent	Absent	Absent	Absent	Absent	Absent	Absent	Absent
Sulfur cycling enzymes (detailed)	Dissimilatory sulfur metabolism | Thiosulfate oxidation	soxY	sulfur-oxidizing protein SoxY	soxY.hmm	K17226	thiosulfate + 5 H2O + 8 ferricytochrome c = 2 sulfate + 8 ferrocytochrome c + 10 H+	thiosulfate; H2O; ferricytochrome c	sulfate; ferrocytochrome c; H+	125.00|full	Absent	Absent	Absent	Absent	Absent	Absent	Absent	Absent	Absent	Absent	Absent	Absent	Absent	Absent	Absent	Absent	Absent	Absent	Absent	Absent	Absent	Absent	Absent	Absent	Absent	Absent	Absent	Absent	Absent	Absent	Absent	Absent	Absent	Absent	Absent	Absent	Absent	Absent	Absent	Absent
Sulfur cycling enzymes (detailed)	Dissimilatory sulfur metabolism | Thiosulfate oxidation	soxYZ	soxYZ_like_carrier	soxYZ_like_carrier.hmm	N/A	quinoprotein dehydrogenase-associated SoxYZ-like carrier	N/A	N/A	120.00|full	Absent	Absent	Absent	Absent	Absent	Absent	Absent	Absent	Absent	Absent	Absent	Absent	Absent	Absent	Absent	Absent	Absent	Absent	Absent	Absent	Absent	Absent	Absent	Absent	Absent	Absent	Absent	Absent	Absent	Absent	Absent	Absent	Absent	Absent	Absent	Absent	Absent	Absent	Absent	Absent
Sulfur cycling enzymes (detailed)	Dissimilatory sulfur metabolism | Thiosulfate oxidation	soxZ	sulfur-oxidizing protein SoxZ	soxZ.hmm	K17227	thiosulfate + 5 H2O + 8 ferricytochrome c = 2 sulfate + 8 ferrocytochrome c + 10 H+	thiosulfate; H2O; ferricytochrome c	sulfate; ferrocytochrome c; H+	76.00|full	Absent	Absent	Absent	Absent	Absent	Absent	Absent	Absent	Absent	Absent	Absent	Absent	Absent	Absent	Absent	Absent	Absent	Absent	Absent	Absent	Absent	Absent	Absent	Absent	Absent	Absent	Absent	Absent	Absent	Absent	Absent	Absent	Absent	Absent	Absent	Absent	Absent	Absent	Absent	Absent
Sulfur cycling enzymes (detailed)	Dissimilatory sulfur metabolism | Sulfate reduction	aprA	adenylylsulfate reductase, subunit A	aprA.hmm	K00394	AMP + sulfite + acceptor = adenylyl sulfate + reduced acceptor [RN:R00860]	AMP; sulfite; acceptor	adenylyl sulfate; reduced acceptor	641.75|full	Present	Absent	Present	Absent	Present	Present	Present	Present	Present	Absent	Present	Present	Present	Present	Absent	Absent	Absent	Absent	Absent	Absent	Absent	Absent	Absent	Absent	Absent	Absent	Absent	Absent	Absent	Absent	Absent	Absent	Absent	Absent	Absent	Absent	Absent	Absent	Absent	Absent
Sulfur cycling enzymes (detailed)	Dissimilatory sulfur metabolism | Sulfate reduction	aprB	adenylylsulfate reductase, subunit B	aprB.hmm	K00395	AMP + sulfite + acceptor = adenylyl sulfate + reduced acceptor [RN:R00860]	AMP; sulfite; acceptor	adenylyl sulfate; reduced acceptor	135.65|full	Present	Present	Present	Absent	Present	Present	Present	Present	Present	Absent	Present	Present	Present	Present	Present	Absent	Absent	Absent	Absent	Absent	Absent	Absent	Absent	Absent	Absent	Absent	Absent	Absent	Absent	Absent	Absent	Absent	Absent	Absent	Absent	Absent	Absent	Absent	Absent	Absent
Sulfur cycling enzymes (detailed)	Dissimilatory sulfur metabolism | Sulfate reduction	sat	sulfate adenylyltransferase	TIGR00339.hmm	K00958	ATP + sulfate = diphosphate + adenylyl sulfate [RN:R00529]	ATP; sulfate	diphosphate; adenylyl sulfate	181.80|full	Present	Present	Present	Present	Present	Present	Present	Absent	Present	Absent	Present	Present	Present	Absent	Present	Present	Absent	Absent	Absent	Absent	Absent	Absent	Absent	Absent	Absent	Absent	Absent	Absent	Absent	Absent	Absent	Absent	Absent	Absent	Present	Absent	Absent	Absent	Absent	Absent
Sulfur cycling enzymes (detailed)	Dissimilatory sulfur metabolism | Thiosulfate disproportionation	phsA	thiosulfate reductase / polysulfide reductase chain A	thiosulfate_reductase_phsA.hmm	K08352	thiosulfate + a quinol = sulfite + hydrogen sulfide + a quinone [RN:R11488]	thiosulfate; quinol	sulfite; hydrogen sulfide; quinone	323|full	Present	Present	Absent	Absent	Present	Present	Absent	Present	Present	Absent	Absent	Present	Absent	Absent	Absent	Absent	Absent	Absent	Absent	Absent	Absent	Absent	Absent	Absent	Absent	Absent	Absent	Absent	Absent	Absent	Absent	Absent	Absent	Absent	Absent	Absent	Absent	Absent	Absent	Absent
Sulfur cycling enzymes (detailed)	Assimilatory sulfur metabolism| Sulfate <-> APS (Adenosine 5'-phosphosulfate)	cysD	sulfate adenylyltransferase subunit 2	K00957.hmm	K00957	ATP + sulfate = diphosphate + adenylyl sulfate [RN:R00529]	ATP; sulfate	diphosphate; adenylyl sulfate	227.87|full	Absent	Absent	Absent	Absent	Absent	Absent	Absent	Absent	Absent	Absent	Absent	Absent	Absent	Absent	Absent	Absent	Absent	Absent	Absent	Absent	Absent	Absent	Absent	Absent	Absent	Absent	Absent	Absent	Absent	Absent	Absent	Absent	Absent	Absent	Absent	Absent	Absent	Absent	Absent	Absent
Sulfur cycling enzymes (detailed)	Assimilatory sulfur metabolism| Sulfate <-> APS (Adenosine 5'-phosphosulfate)	cysN	sulfate adenylyltransferase subunit 1	K00956.hmm	K00956	ATP + sulfate = diphosphate + adenylyl sulfate [RN:R00529]	ATP; sulfate	diphosphate; adenylyl sulfate	535.90|domain	Absent	Absent	Absent	Absent	Absent	Absent	Absent	Absent	Absent	Absent	Absent	Absent	Absent	Absent	Absent	Absent	Absent	Absent	Absent	Absent	Absent	Absent	Absent	Absent	Absent	Absent	Absent	Absent	Absent	Absent	Absent	Absent	Absent	Absent	Absent	Absent	Absent	Absent	Absent	Absent
Sulfur cycling enzymes (detailed)	Assimilatory sulfur metabolism| Sulfate <-> APS (Adenosine 5'-phosphosulfate)	cysNC	bifunctional enzyme CysN/CysC	K00955.hmm	K00955	ATP + sulfate = diphosphate + adenylyl sulfate [RN:R00529]	ATP; sulfate	diphosphate; adenylyl sulfate	729.87|domain	Absent	Absent	Absent	Absent	Absent	Absent	Absent	Absent	Absent	Absent	Absent	Absent	Absent	Absent	Absent	Absent	Absent	Absent	Absent	Absent	Absent	Absent	Absent	Absent	Absent	Absent	Absent	Absent	Absent	Absent	Absent	Absent	Absent	Absent	Absent	Absent	Absent	Absent	Absent	Absent
Sulfur cycling enzymes (detailed)	Assimilatory sulfur metabolism| APS (Adenosine 5'-phosphosulfate) <-> PAPS (3'-Phosphoadenosine 5'-phosphosulfate)	cysC	adenylylsulfate kinase	K00860.hmm	K00860	ATP + adenylyl sulfate = ADP + 3'-phosphoadenylyl sulfate [RN:R00509]	ATP; adenylyl sulfate	ADP; 3'-phosphoadenylyl sulfate	341.63|domain	Absent	Absent	Absent	Absent	Present	Absent	Absent	Absent	Absent	Absent	Absent	Absent	Absent	Absent	Absent	Absent	Absent	Absent	Absent	Absent	Absent	Absent	Absent	Absent	Absent	Absent	Absent	Absent	Absent	Absent	Absent	Absent	Absent	Absent	Absent	Absent	Absent	Absent	Absent	Absent
Sulfur cycling enzymes (detailed)	Assimilatory sulfur metabolism| APS (Adenosine 5'-phosphosulfate) <-> PAPS (3'-Phosphoadenosine 5'-phosphosulfate)	cysNC	bifunctional enzyme CysN/CysC	K00955.hmm	K00955	ATP + adenylyl sulfate = ADP + 3'-phosphoadenylyl sulfate [RN:R00509]	ATP; adenylyl sulfate	ADP; 3'-phosphoadenylyl sulfate	729.87|domain	Absent	Absent	Absent	Absent	Absent	Absent	Absent	Absent	Absent	Absent	Absent	Absent	Absent	Absent	Absent	Absent	Absent	Absent	Absent	Absent	Absent	Absent	Absent	Absent	Absent	Absent	Absent	Absent	Absent	Absent	Absent	Absent	Absent	Absent	Absent	Absent	Absent	Absent	Absent	Absent
Sulfur cycling enzymes (detailed)	Assimilatory sulfur metabolism| PAPS (3'-Phosphoadenosine 5'-phosphosulfate) <-> Sulfite	cysH	phosphoadenosine phosphosulfate reductase	K00390.hmm	K00390	3'-phosphoadenosine 5'-phosphosulfate + sulfite + thioredoxin disulfide = 3'-phosphoadenylyl sulfate + thioredoxin [RN:R02021]	3'-Phosphoadenosine 5'-phosphosulfate; sulfite; thioredoxin disulfide	3'-phosphoadenylyl sulfate; thioredoxin	158.07|full	Absent	Absent	Absent	Absent	Absent	Present	Absent	Absent	Present	Absent	Absent	Absent	Absent	Absent	Absent	Present	Present	Absent	Absent	Absent	Absent	Absent	Absent	Absent	Absent	Absent	Absent	Absent	Absent	Absent	Absent	Absent	Absent	Absent	Absent	Absent	Absent	Absent	Absent	Absent
Sulfur cycling enzymes (detailed)	Assimilatory sulfur metabolism| Sulfite -> Sulfide	cysJ	sulfite reductase (NADPH) flavoprotein alpha-component	K00380.hmm	K00380	hydrogen sulfide + 3 NADP+ + 3 H2O = sulfite + 3 NADPH + 3 H+ [RN:R00858]	hydrogen sulfide; NADP+	sulfite; 3 NADPH	515.60|full	Absent	Absent	Absent	Absent	Absent	Absent	Absent	Absent	Absent	Absent	Absent	Absent	Absent	Absent	Absent	Absent	Absent	Absent	Absent	Absent	Absent	Absent	Absent	Absent	Absent	Absent	Absent	Absent	Absent	Absent	Absent	Absent	Absent	Absent	Absent	Absent	Absent	Absent	Absent	Absent
Sulfur cycling enzymes (detailed)	Assimilatory sulfur metabolism| Sulfide -> Cysteine	cysK	cysteine synthase	K01738.hmm	K01738	O-acetyl-L-serine + hydrogen sulfide = L-cysteine + acetate [RN:R00897]	O-acetyl-L-serine; hydrogen sulfide	L-cysteine; acetate	423.80|domain	Present	Present	Absent	Absent	Present	Present	Present	Absent	Present	Present	Absent	Present	Present	Present	Present	Absent	Absent	Absent	Absent	Absent	Absent	Absent	Absent	Absent	Absent	Present	Absent	Absent	Absent	Absent	Absent	Absent	Absent	Present	Absent	Absent	Absent	Absent	Absent	Absent
Sulfur cycling enzymes (detailed)	Assimilatory sulfur metabolism| Sulfide -> Cysteine	cysM	S-sulfo-L-cysteine synthase (O-acetyl-L-serine-dependent)	K12339.hmm	K12339	O-acetyl-L-serine + hydrogen sulfide = L-cysteine + acetate [RN:R00897]	O-acetyl-L-serine; hydrogen sulfide	L-cysteine; acetate	402.40|domain	Present	Present	Present	Present	Present	Present	Present	Present	Present	Present	Present	Present	Absent	Absent	Present	Absent	Absent	Absent	Absent	Present	Absent	Present	Present	Present	Present	Absent	Absent	Absent	Absent	Absent	Absent	Absent	Absent	Absent	Absent	Absent	Absent	Absent	Absent	Absent
Sulfur cycling enzymes (detailed)	DMSO metabolism | DMSO (Dimethyl sulfoxide) -> Methanesulfonate	dsoA	DMS oxygenase alpha subunit	PF06099.hmm	N/A	dimethyl sulfoxide + NADH + O2 + H+ = dimethyl sulfone + NAD+ + H2O	dimethyl sulfoxide; NADH; O2	dimethyl sulfone; NAD+	50.4|full	Absent	Absent	Absent	Absent	Absent	Absent	Absent	Absent	Absent	Absent	Absent	Absent	Absent	Absent	Absent	Absent	Absent	Absent	Absent	Absent	Absent	Absent	Absent	Absent	Absent	Absent	Absent	Absent	Absent	Absent	Absent	Absent	Absent	Absent	Absent	Absent	Absent	Absent	Absent	Absent
Sulfur cycling enzymes (detailed)	DMSO metabolism | DMSO (Dimethyl sulfoxide) -> Methanesulfonate	dsoB	DMS oxygenase beta subunit	PF02332.hmm	N/A	dimethyl sulfoxide + NADH + O2 + H+ = dimethyl sulfone + NAD+ + H2O	dimethyl sulfoxide; NADH; O2	dimethyl sulfone; NAD+	160.4|full	Absent	Absent	Absent	Absent	Absent	Absent	Absent	Absent	Absent	Absent	Absent	Absent	Absent	Absent	Absent	Absent	Absent	Absent	Absent	Absent	Absent	Absent	Absent	Absent	Absent	Absent	Absent	Absent	Absent	Absent	Absent	Absent	Absent	Absent	Absent	Absent	Absent	Absent	Absent	Absent
Sulfur cycling enzymes (detailed)	DMSO metabolism | DMSO (Dimethyl sulfoxide) -> Methanesulfonate	sfnG	dimethylsulfone monooxygenase	K17228.hmm	K17228	dimethyl sulfone + FMNH2 + O2 = methanesulfinate + formaldehyde + FMN + H2O [RN:R11457]	dimethyl sulfone; FMNH2; O2	methanesulfinate; formaldehyde; FMN	347.60|domain	Absent	Absent	Absent	Absent	Absent	Absent	Absent	Absent	Absent	Absent	Absent	Absent	Absent	Absent	Absent	Absent	Absent	Absent	Absent	Absent	Absent	Absent	Absent	Absent	Absent	Absent	Absent	Absent	Absent	Absent	Absent	Absent	Absent	Absent	Absent	Absent	Absent	Absent	Absent	Absent
Sulfur cycling enzymes (detailed)	DMSO metabolism | DMSO (Dimethyl sulfoxide) -> Methanesulfonate	msuD	methanesulfonate monooxygenase	PF00296.hmm	N/A	methanesulfonate + FMNH2 + O2 = formaldehyde + sulfite + FMN + H2O + 2 H+	methanesulfonate; FMNH2; O2	formaldehyde; sulfite; FMN	264.3|full	Absent	Absent	Absent	Absent	Absent	Absent	Absent	Absent	Absent	Absent	Absent	Absent	Absent	Absent	Absent	Absent	Absent	Absent	Absent	Absent	Absent	Absent	Absent	Absent	Absent	Absent	Absent	Absent	Absent	Absent	Absent	Absent	Absent	Absent	Absent	Absent	Absent	Absent	Absent	Absent
Sulfur cycling enzymes (detailed)	DMSO metabolism | DMSO (Dimethyl sulfoxide) <-> DMS (Dimethyl sulfide)	dsoA	DMS oxygenase alpha subunit	PF06099.hmm	N/A	dimethyl sulfoxide + NADH + O2 + H+ = dimethyl sulfone + NAD+ + H2O	dimethyl sulfoxide; NADH; O2	dimethyl sulfone; NAD+	50.4|full	Absent	Absent	Absent	Absent	Absent	Absent	Absent	Absent	Absent	Absent	Absent	Absent	Absent	Absent	Absent	Absent	Absent	Absent	Absent	Absent	Absent	Absent	Absent	Absent	Absent	Absent	Absent	Absent	Absent	Absent	Absent	Absent	Absent	Absent	Absent	Absent	Absent	Absent	Absent	Absent
Sulfur cycling enzymes (detailed)	DMSO metabolism | DMSO (Dimethyl sulfoxide) <-> DMS (Dimethyl sulfide)	dsoB	DMS oxygenase beta subunit	PF02332.hmm	N/A	dimethyl sulfoxide + NADH + O2 + H+ = dimethyl sulfone + NAD+ + H2O	dimethyl sulfoxide; NADH; O2	dimethyl sulfone; NAD+	160.4|full	Absent	Absent	Absent	Absent	Absent	Absent	Absent	Absent	Absent	Absent	Absent	Absent	Absent	Absent	Absent	Absent	Absent	Absent	Absent	Absent	Absent	Absent	Absent	Absent	Absent	Absent	Absent	Absent	Absent	Absent	Absent	Absent	Absent	Absent	Absent	Absent	Absent	Absent	Absent	Absent
Sulfur cycling enzymes (detailed)	DMSO metabolism | DMSO (Dimethyl sulfoxide) <-> DMS (Dimethyl sulfide)	ddhA	dimethylsulfide dehydrogenase subunit alpha	K16964.hmm	K16964	dimethyl sulfide + 2 ferricytochrome c2 + H2O = dimethyl sulfoxide + 2 ferrocytochrome c2 + 2 H+ [RN:R09500]	dimethyl sulfide; 2 ferricytochrome c2	dimethyl sulfoxide; 2 ferrocytochrome c2	50|full	Present	Present	Present	Present	Present	Present	Present	Present	Present	Present	Present	Present	Absent	Absent	Present	Absent	Absent	Absent	Absent	Absent	Absent	Absent	Absent	Absent	Absent	Absent	Absent	Absent	Absent	Absent	Absent	Absent	Absent	Absent	Absent	Absent	Absent	Absent	Absent	Absent
Sulfur cycling enzymes (detailed)	DMSO metabolism | DMSO (Dimethyl sulfoxide) <-> DMS (Dimethyl sulfide)	dmsA	anaerobic dimethyl sulfoxide reductase subunit A	K07306.hmm	K07306	dimethyl sulfide + menaquinone + H2O = dimethyl sulfoxide + menaquinol [RN:R09501]	dimethyl sulfide; menaquinone	dimethyl sulfoxide; menaquinol	696.20|full	Absent	Absent	Absent	Absent	Absent	Absent	Present	Absent	Absent	Absent	Absent	Absent	Absent	Absent	Absent	Absent	Absent	Absent	Absent	Absent	Absent	Absent	Absent	Absent	Absent	Absent	Absent	Absent	Absent	Absent	Absent	Absent	Absent	Absent	Absent	Absent	Absent	Absent	Absent	Absent
Sulfur cycling enzymes (detailed)	DMSO metabolism | DMS (Dimethyl sulfide) <-> Methanethiol	dmoA	dimethyl-sulfide monooxygenase subunit A	K16967.hmm	K16967	dimethyl sulfide + O2 + NADH + H+ = methanethiol + formaldehyde + NAD+ + H2O [RN:R09786]	dimethyl sulfide; O2; NADH	methanethiol; formaldehyde; NAD+	50|full	Absent	Absent	Absent	Absent	Absent	Absent	Absent	Absent	Absent	Absent	Absent	Absent	Absent	Absent	Absent	Absent	Absent	Absent	Absent	Absent	Absent	Absent	Absent	Absent	Absent	Absent	Absent	Absent	Absent	Absent	Absent	Absent	Absent	Absent	Absent	Absent	Absent	Absent	Absent	Absent
Sulfur cycling enzymes (detailed)	DMSO metabolism | DMS (Dimethyl sulfide) <-> Methanethiol	dmoB	dimethyl-sulfide monooxygenase subunit B	PF01613.hmm	N/A	dimethyl sulfide + O2 + NADH + H+ = methanethiol + formaldehyde + NAD+ + H2O [RN:R09786]	dimethyl sulfide; O2; NADH	methanethiol; formaldehyde; NAD+	50.1|full	Absent	Absent	Absent	Absent	Absent	Present	Present	Present	Present	Present	Present	Present	Absent	Absent	Present	Absent	Absent	Present	Absent	Absent	Absent	Absent	Absent	Absent	Absent	Absent	Absent	Absent	Absent	Absent	Absent	Absent	Absent	Absent	Absent	Absent	Absent	Absent	Absent	Absent
Sulfur cycling enzymes (detailed)	DMSO metabolism | DMS (Dimethyl sulfide) <-> Methanethiol	mddA	methanethiol S-methyltransferase	K21310.hmm	K21310	S-adenosyl-L-methionine + methanethiol = S-adenosyl-L-homocysteine + dimethyl sulfide [RN:R11546]	S-adenosyl-L-methionine; methanethiol	S-adenosyl-L-homocysteine; dimethyl sulfide	91.67|full	Absent	Absent	Absent	Absent	Absent	Present	Absent	Absent	Absent	Absent	Absent	Present	Absent	Absent	Absent	Present	Absent	Absent	Absent	Absent	Absent	Absent	Absent	Absent	Absent	Absent	Absent	Absent	Absent	Absent	Absent	Absent	Absent	Absent	Absent	Absent	Absent	Absent	Absent	Absent
Sulfur cycling enzymes (detailed)	Sulfite production from organic sulfur | Taurine -> Sulfite	tauD	taurine dioxygenase	K03119.hmm	K03119	taurine + 2-oxoglutarate + O2 = sulfite + aminoacetaldehyde + succinate + CO2 [RN:R05320]	taurine; 2-oxoglutarate; O2	sulfite; aminoacetaldehyde; succinate; CO2	332.23|full	Absent	Absent	Absent	Absent	Absent	Absent	Absent	Absent	Absent	Absent	Absent	Absent	Absent	Absent	Absent	Absent	Absent	Absent	Absent	Absent	Absent	Absent	Absent	Absent	Absent	Absent	Absent	Absent	Absent	Absent	Absent	Absent	Absent	Absent	Absent	Absent	Absent	Absent	Absent	Absent
Sulfur cycling enzymes (detailed)	Sulfite production from organic sulfur | Alkylsulfonate/Isethionate -> Sulfite	ssuD	alkanesulfonate monooxygenase	K04091.hmm	K04091	alkanesulfonate + FMNH2 + O2 = aldehyde + FMN + sulfite + H2O [RN:R07210]	alkanesulfonate; FMNH2; O2	aldehyde; FMN; sulfite	332.20|full	Absent	Absent	Absent	Absent	Absent	Absent	Absent	Absent	Absent	Absent	Absent	Absent	Absent	Absent	Absent	Absent	Absent	Absent	Absent	Absent	Absent	Absent	Absent	Absent	Absent	Absent	Absent	Absent	Absent	Absent	Absent	Absent	Absent	Absent	Absent	Absent	Absent	Absent	Absent	Absent
Sulfur cycling enzymes (detailed)	Sulfite production from organic sulfur | Methanesulfonate -> Sulfite	msmA	methanesulfonate monooxygenase	K16968.hmm	K16968	methanesulfonate + NADH + H+ + O2 = formaldehyde + NAD+ + sulfite + H2O [RN:R09513]	methanesulfonate; NADH; O2	formaldehyde; NAD+; sulfite	457.47|full	Absent	Absent	Absent	Absent	Absent	Absent	Absent	Absent	Absent	Absent	Absent	Absent	Absent	Absent	Absent	Absent	Absent	Absent	Absent	Absent	Absent	Absent	Absent	Absent	Absent	Absent	Absent	Absent	Absent	Absent	Absent	Absent	Absent	Absent	Absent	Absent	Absent	Absent	Absent	Absent
Sulfur cycling enzymes (detailed)	Metabolism of organic sulfur | Cysteine <-> Cystathionine	metB	cystathionine gamma-synthase	K01739.hmm	K01739	O4-succinyl-L-homoserine + L-cysteine = L-cystathionine + succinate [RN:R03260]	O4-succinyl-L-homoserine; L-cysteine	L-cystathionine; succinate	443.43|full	Absent	Absent	Absent	Absent	Absent	Present	Absent	Absent	Absent	Absent	Absent	Absent	Absent	Absent	Absent	Absent	Absent	Absent	Absent	Absent	Absent	Absent	Absent	Absent	Absent	Absent	Absent	Absent	Absent	Absent	Absent	Absent	Absent	Absent	Absent	Absent	Absent	Absent	Absent	Absent
Sulfur cycling enzymes (detailed)	Metabolism of organic sulfur | Cysteine <-> 3-mercaptopyruvate	aspB	aspartate aminotransferase	K00812.hmm	K00812	L-aspartate + 2-oxoglutarate = oxaloacetate + L-glutamate [RN:R00355]	L-aspartate; 2-oxoglutarate	oxaloacetate; L-glutamate	489.37|domain	Present	Present	Absent	Absent	Absent	Present	Absent	Present	Present	Absent	Absent	Present	Present	Absent	Absent	Present	Present	Present	Absent	Absent	Absent	Absent	Absent	Absent	Absent	Absent	Absent	Absent	Absent	Absent	Absent	Present	Absent	Absent	Absent	Absent	Absent	Absent	Absent	Absent
Sulfur cycling enzymes (detailed)	Metabolism of organic sulfur | OAHS (O-acetylhomoserine) + Sulfide -> Homocysteine	metY	O-acetylhomoserine (thiol)-lyase	K01740.hmm	K01740	O-acetyl-L-homoserine + methanethiol = L-methionine + acetate [RN:R00651]	O-acetyl-L-homoserine; methanethiol	L-methionine; acetate	419.03|domain	Absent	Present	Absent	Absent	Absent	Absent	Present	Absent	Present	Present	Absent	Absent	Absent	Absent	Absent	Present	Absent	Absent	Absent	Absent	Absent	Absent	Absent	Absent	Absent	Absent	Absent	Absent	Absent	Absent	Absent	Absent	Absent	Absent	Absent	Absent	Absent	Absent	Absent	Absent
Sulfur cycling enzymes (detailed)	Metabolism of organic sulfur | Cystathionine -> Homocysteine	malY	cysteine-S-conjugate beta-lyase	K14155.hmm	K14155	L-cystathionine + H2O = L-homocysteine + pyruvate + ammonium	L-cystathionine	L-homocysteine; pyruvate; ammonium	287.03|full	Absent	Absent	Absent	Absent	Present	Absent	Present	Absent	Absent	Absent	Absent	Absent	Absent	Absent	Absent	Absent	Absent	Absent	Absent	Absent	Absent	Absent	Absent	Absent	Absent	Absent	Absent	Absent	Absent	Absent	Absent	Absent	Absent	Absent	Absent	Absent	Absent	Absent	Absent	Absent
Sulfur cycling enzymes (detailed)	Metabolism of organic sulfur | Cystathionine -> Homocysteine	metC	cysteine-S-conjugate beta-lyase	K01760.hmm	K01760	L-cystathionine + H2O = L-homocysteine + pyruvate + ammonium	L-cystathionine	L-homocysteine; pyruvate; ammonium	488.30|full	Absent	Absent	Absent	Absent	Absent	Present	Absent	Absent	Absent	Absent	Absent	Absent	Absent	Absent	Absent	Absent	Absent	Absent	Absent	Absent	Absent	Absent	Absent	Absent	Absent	Absent	Absent	Absent	Absent	Absent	Absent	Absent	Absent	Absent	Absent	Absent	Absent	Absent	Absent	Absent
Sulfur cycling enzymes (detailed)	Metabolism of organic sulfur | MHO (L-methionine (R)-S-oxide) -> Methionine)	msrC	L-methionine (R)-S-oxide reductase	K08968.hmm	K08968	L-methionine-(R)-S-oxide + reduced thioredoxin = L-methionine + oxidized thioredoxin + H2O	L-methionine-(R)-S-oxide; reduced thioredoxin	L-methionine; oxidized thioredoxin	96.33|domain	Absent	Absent	Absent	Absent	Absent	Absent	Absent	Absent	Absent	Absent	Absent	Absent	Absent	Absent	Absent	Absent	Absent	Absent	Absent	Absent	Absent	Absent	Absent	Absent	Absent	Absent	Absent	Absent	Absent	Absent	Absent	Absent	Absent	Absent	Absent	Absent	Absent	Absent	Absent	Absent
Sulfur cycling enzymes (detailed)	Metabolism of organic sulfur | Homocysteine -> Methionine	metH	5-methyltetrahydrofolate--homocysteine methyltransferase	K00548.hmm	K00548	5-methyltetrahydrofolate + L-homocysteine = tetrahydrofolate + L-methionine [RN:R00946]	5-methyltetrahydrofolate; L-homocysteine	tetrahydrofolate; L-methionine	268.07|full	Absent	Absent	Absent	Absent	Present	Absent	Absent	Absent	Present	Absent	Absent	Absent	Absent	Absent	Absent	Absent	Absent	Absent	Absent	Absent	Absent	Absent	Absent	Absent	Absent	Absent	Absent	Absent	Absent	Absent	Absent	Absent	Absent	Absent	Absent	Absent	Absent	Absent	Absent	Absent
Sulfur cycling enzymes (detailed)	Metabolism of organic sulfur | Homocysteine <-> Methionine	metE	5-methyltetrahydropteroyltriglutamate--homocysteine methyltransferase	K00549.hmm	K00549	5-methyltetrahydropteroyltri-L-glutamate + L-homocysteine = tetrahydropteroyltri-L-glutamate + L-methionine [RN:R04405]	5-methyltetrahydropteroyltri-L-glutamate; L-homocysteine	tetrahydropteroyltri-L-glutamate; L-methionine	45.87|domain	Absent	Absent	Absent	Absent	Absent	Absent	Absent	Absent	Present	Absent	Absent	Absent	Absent	Absent	Absent	Present	Present	Absent	Absent	Absent	Absent	Absent	Absent	Absent	Absent	Absent	Absent	Absent	Absent	Absent	Absent	Absent	Absent	Absent	Absent	Absent	Absent	Absent	Absent	Absent
Sulfur cycling enzymes (detailed)	Metabolism of organic sulfur | SAH (S-adenosyl-L-homocysteine) -> Homocysteine	ahcY	adenosylhomocysteinase	K01251.hmm	K01251	S-adenosyl-L-homocysteine + H2O = L-homocysteine + adenosine [RN:R00192]	S-adenosyl-L-homocysteine	L-homocysteine; adenosine	149.53|full	Present	Present	Absent	Absent	Present	Present	Present	Present	Present	Present	Present	Present	Present	Present	Present	Present	Present	Absent	Absent	Absent	Present	Present	Absent	Absent	Present	Absent	Absent	Absent	Absent	Absent	Absent	Absent	Absent	Absent	Absent	Absent	Absent	Absent	Absent	Present
Sulfur cycling enzymes (detailed)	Metabolism of organic sulfur | SRH (S-ribosylhomocysteine) -> Homocysteine	luxS	S-ribosylhomocysteine lyase	K07173.hmm	K07173	S-(5-deoxy-D-ribos-5-yl)-L-homocysteine = L-homocysteine + (4S)-4,5-dihydroxypentan-2,3-dione [RN:R01291]	S-(5-deoxy-D-ribos-5-yl)-L-homocysteine	L-homocysteine; (4S)-4,5-dihydroxypentan-2,3-dione	39.97|full	Absent	Absent	Absent	Absent	Absent	Absent	Absent	Absent	Absent	Absent	Absent	Absent	Absent	Absent	Absent	Absent	Absent	Absent	Absent	Absent	Absent	Absent	Absent	Absent	Absent	Absent	Absent	Absent	Absent	Absent	Absent	Absent	Absent	Absent	Absent	Absent	Absent	Absent	Absent	Absent
Sulfur cycling enzymes (detailed)	Metabolism of organic sulfur | SAH (S-adenosyl-L-homocysteine) -> SRH (S-ribosylhomocysteine)	mtnN	adenosylhomocysteine nucleosidase	K01243.hmm	K01243	S-adenosyl-L-homocysteine + H2O = S-ribosyl-L-homocysteine + adenine	S-adenosyl-L-homocysteine	S-ribosyl-L-homocysteine; adenine	103.97|full	Absent	Absent	Absent	Absent	Absent	Absent	Absent	Absent	Absent	Absent	Absent	Present	Absent	Absent	Absent	Present	Present	Absent	Absent	Absent	Absent	Absent	Absent	Absent	Absent	Absent	Absent	Absent	Absent	Absent	Absent	Absent	Absent	Absent	Absent	Absent	Absent	Absent	Absent	Absent
Sulfur cycling enzymes (detailed)	Sulfur-related amino acid metabolism | Cysteine -> Sulfide	cysK	cysteine synthase	K01738.hmm	K01738	O-acetyl-L-serine + hydrogen sulfide = L-cysteine + acetate [RN:R00897]	O-acetyl-L-serine; hydrogen sulfide	L-cysteine; acetate	423.80|domain	Present	Present	Absent	Absent	Present	Present	Present	Absent	Present	Present	Absent	Present	Present	Present	Present	Absent	Absent	Absent	Absent	Absent	Absent	Absent	Absent	Absent	Absent	Present	Absent	Absent	Absent	Absent	Absent	Absent	Absent	Present	Absent	Absent	Absent	Absent	Absent	Absent
Sulfur cycling enzymes (detailed)	Sulfur-related amino acid metabolism | Cysteine -> Sulfide	cysM	S-sulfo-L-cysteine synthase (O-acetyl-L-serine-dependent)	K12339.hmm	K12339	O-acetyl-L-serine + hydrogen sulfide = L-cysteine + acetate [RN:R00897]	O-acetyl-L-serine; hydrogen sulfide	L-cysteine; acetate	402.40|domain	Present	Present	Present	Present	Present	Present	Present	Present	Present	Present	Present	Present	Absent	Absent	Present	Absent	Absent	Absent	Absent	Present	Absent	Present	Present	Present	Present	Absent	Absent	Absent	Absent	Absent	Absent	Absent	Absent	Absent	Absent	Absent	Absent	Absent	Absent	Absent
Sulfur cycling enzymes (detailed)	Sulfur-related amino acid metabolism | Cysteine -> Sulfide	malY	cysteine-S-conjugate beta-lyase	K14155.hmm	K14155	L-cystathionine + H2O = L-homocysteine + pyruvate + ammonium	L-cystathionine	L-homocysteine; pyruvate; ammonium	287.03|full	Absent	Absent	Absent	Absent	Present	Absent	Present	Absent	Absent	Absent	Absent	Absent	Absent	Absent	Absent	Absent	Absent	Absent	Absent	Absent	Absent	Absent	Absent	Absent	Absent	Absent	Absent	Absent	Absent	Absent	Absent	Absent	Absent	Absent	Absent	Absent	Absent	Absent	Absent	Absent
Sulfur cycling enzymes (detailed)	Sulfur-related amino acid metabolism | Cysteine -> Sulfide	dcyD	D-cysteine desulfhydrase	K05396.hmm	K05396	D-cysteine + H2O = sulfide + NH3 + pyruvate [RN:R01874]	D-cysteine	sulfide; NH3; pyruvate	287.07|full	Absent	Absent	Absent	Absent	Present	Absent	Absent	Absent	Absent	Absent	Absent	Absent	Absent	Absent	Absent	Absent	Absent	Absent	Absent	Absent	Absent	Absent	Absent	Absent	Absent	Absent	Absent	Absent	Absent	Absent	Absent	Absent	Absent	Absent	Absent	Absent	Absent	Absent	Absent	Absent
Sulfur cycling enzymes (detailed)	Sulfur-related amino acid metabolism | Cysteine -> Sulfide	metC	cysteine-S-conjugate beta-lyase	K01760.hmm	K01760	L-cysteine + H2O = pyruvate + hydrogen sulfide + ammonium	L-cysteine	pyruvate; hydrogen sulfide; ammonium	488.30|full	Absent	Absent	Absent	Absent	Absent	Present	Absent	Absent	Absent	Absent	Absent	Absent	Absent	Absent	Absent	Absent	Absent	Absent	Absent	Absent	Absent	Absent	Absent	Absent	Absent	Absent	Absent	Absent	Absent	Absent	Absent	Absent	Absent	Absent	Absent	Absent	Absent	Absent	Absent	Absent
Sulfur cycling enzymes (detailed)	Sulfur-related amino acid metabolism | Methionine -> Methanethiol	megL	methionine gamma-lyase	PF01053.hmm	N/A	L-methionine + H2O = methanethiol + 2-oxobutanoate + ammonium	L-methionine	methanethiol; 2-oxobutanoate; ammonium	432.5|full	Absent	Absent	Absent	Absent	Absent	Present	Present	Absent	Present	Absent	Absent	Absent	Absent	Absent	Absent	Present	Absent	Absent	Absent	Absent	Absent	Absent	Absent	Absent	Absent	Absent	Absent	Absent	Absent	Absent	Absent	Absent	Absent	Absent	Absent	Absent	Absent	Absent	Absent	Absent
Sulfur cycling enzymes (detailed)	Sulfur-related amino acid metabolism | Methionine -> SAMe (S-adenosyl-L-methionine)	metK	S-adenosylmethionine synthetase	K00789.hmm	K00789	ATP + L-methionine + H2O = phosphate + diphosphate + S-adenosyl-L-methionine [RN:R00177]	ATP; L-methionin	phosphate; diphosphate; S-adenosyl-L-methionine	23.13|full	Present	Present	Absent	Absent	Present	Present	Present	Present	Present	Present	Absent	Present	Present	Present	Present	Present	Present	Absent	Absent	Present	Absent	Present	Absent	Absent	Present	Absent	Absent	Absent	Absent	Present	Present	Absent	Present	Absent	Absent	Absent	Absent	Present	Absent	Present
Sulfur cycling enzymes (detailed)	Sulfur-related amino acid metabolism | SAMe (S-adenosyl-L-methionine) -> SAH (S-adenosyl-L-homocysteine)	dcm	DNA (cytosine-5)-methyltransferase 1	K00558.hmm	K00558	S-adenosyl-L-methionine + DNA containing cytosine = S-adenosyl-L-homocysteine + DNA containing 5-methylcytosine [RN:R00380]	S-adenosyl-L-methionine; DNA containing cytosine	S-adenosyl-L-homocysteine; DNA containing 5-methylcytosine	165.83|full	Absent	Absent	Present	Present	Present	Absent	Present	Absent	Absent	Present	Present	Absent	Present	Absent	Absent	Absent	Absent	Absent	Present	Absent	Present	Present	Absent	Absent	Present	Present	Present	Present	Present	Present	Absent	Absent	Absent	Absent	Absent	Absent	Absent	Absent	Present	Present
[truncated: 44 more columns]

## Sheet: Dataset S5 (SRB_SDB)
Dataset S5: Expression of sulfur and hydrogen cycling enzymes in Desulfobacterota and Nitrospirota
Desulfocapsaceae S2.100			Spectral counts
Contig ID	Gene annotation	Description	Nov_Run1	Nov_Run2	Nov_Run3	Sep_Run1	Sep_Run2	Sep_Run3	Average
k141_711239_37	K00958	sat, met3; sulfate adenylyltransferase [EC:2.7.7.4]	90	93	90	41	33	32	63.1667
k141_703487_2	K16887	qmoC; quinone-modifying oxidoreductase, subunit QmoC	0	0	0	0	0	0	0
k141_703487_3	K16886	qmoB; quinone-modifying oxidoreductase, subunit QmoB	43	47	49	11	13	15	29.6667
k141_703487_4	K16885	qmoA; quinone-modifying oxidoreductase, subunit QmoA	21	21	16	11	11	16	16
k141_703487_5	K00394	aprA; adenylylsulfate reductase, subunit A [EC:1.8.99.2]	127	130	106	49	49	58	86.5
k141_703487_6	K00395	aprB; adenylylsulfate reductase, subunit B [EC:1.8.99.2]	31	44	33	14	12	14	24.6667
k141_157986_38	METABOLIC	dsrD; dissimilatory sulfite reductase	0	0	0	0	0	0	0
k141_157986_39	K11181	dsrB; dissimilatory sulfite reductase beta subunit [EC:1.8.99.5]	20	17	21	5	5	6	12.3333
k141_157986_40	K11180	dsrA; dissimilatory sulfite reductase alpha subunit [EC:1.8.99.5]	51	59	48	29	26	38	41.8333
k141_117772_9	METABOLIC	dsrM	0	0	0	0	0	0	0
k141_117772_10	METABOLIC	dsrK	13	10	13	5	6	5	8.66667
k141_117772_11	METABOLIC	dsrJ	0	0	0	0	0	0	0
k141_117772_12	METABOLIC	dsrO	7	10	9	2	0	3	5.16667
k141_117772_13	METABOLIC	dsrP	0	0	0	0	0	0	0
k141_306367_9	K23077	dsrC; dissimilatory sulfite reductase related protein	0	0	0	0	0	0	0
k141_396907_8	custom HMM	YEDE-like	0	0	0	0	0	0	0
k141_396907_9	custom HMM	tusA	3	6	5	0	0	0	2.33333
k141_396907_10	custom HMM	dsrE-like	11	12	7	1	1	1	5.5
k141_396907_11	custom HMM	chp1	0	0	0	0	0	0	0
k141_396907_12	custom HMM	chp2	0	0	0	0	0	0	0
k141_225374_29	K08358/CD-Search	ttrB; tetrathionate reductase subunit B / psrB, conserved domain cd10551	15	17	14	3	4	10	10.5
k141_225374_30	K08352	phsA, psrA; thiosulfate reductase / polysulfide reductase chain A [EC:1.8.5.5]	17	23	14	3	3	2	10.3333
k141_458412_12	K06281	hyaB, hybC; hydrogenase large subunit [EC:1.12.99.6]	0	0	0	0	0	0	0
k141_458412_13	K06282	hyaA, hybO; hydrogenase small subunit [EC:1.12.99.6] [NiFe] Group 1c	0	0	0	0	0	0	0
k141_574636_19	K17996	hydB; sulfhydrogenase subunit beta (sulfur reductase) [EC:1.12.98.4]	0	0	0	0	0	0	0
k141_574636_20	eggNOG	Oxidoreductase FAD-binding domain	0	0	0	0	0	0	0
k141_574636_21	K17994	hydD; sulfhydrogenase subunit delta [EC:1.12.1.3 1.12.1.5]	0	0	0	0	0	0	0
k141_574636_22	K17993	hydA; sulfhydrogenase subunit alpha [EC:1.12.1.3 1.12.1.5] [NiFe] Group 3b	0	0	0	0	0	0	0
k141_762941_21	K08358/CD-Search	ttrB; tetrathionate reductase subunit B / psrB, conserved domain cd10551	6	3	4	0	1	0	2.33333
k141_762941_22	CD-Search	TIGR04257 nanowire_3heme, Extracellular electron transport	0	0	0	0	0	0	0
k141_762941_23	eggNOG/PSORTb	PFAM Polysulphide reductase, NrfD | 10 transmembrane helices | cytoplasmic membrane	0	0	0	0	0	0	0
k141_691444_11	K08358/CD-Search	ttrB; tetrathionate reductase subunit B / psrB, conserved domain cd10551	0	0	0	0	0	0	0
k141_691444_12	eggNOG/PSORTb	PFAM Polysulphide reductase, NrfD | 10 transmembrane helices | cytoplasmic membrane	0	0	0	0	0	0	0
k141_691444_13	pfam14522	Cytochrome c7 and related cytochrome c	0	0	0	0	0	0	0
Desulfurivibrionacaeae S1_22			Spectral counts
Contig ID	Gene annotation	Description	Nov_Run1	Nov_Run2	Nov_Run3	Sep_Run1	Sep_Run2	Sep_Run3	Average
k141_3153_17	K00958	sat; sulfate adenylyltransferase [EC:2.7.7.4]	6	9	8	7	6	7	7.16667
k141_9226_4	K00395	aprB; adenylylsulfate reductase, subunit B [EC:1.8.99.2]	33	35	33	15	15	15	24.3333
k141_9226_5	K00394	aprA; adenylylsulfate reductase, subunit A [EC:1.8.99.2]	0	0	0	0	0	0	0
k141_108511_1	K00394	aprA; adenylylsulfate reductase, subunit A [EC:1.8.99.2]	0	0	0	0	0	0	0
k141_108511_2	K16885	qmoA; quinone-modifying oxidoreductase, subunit QmoA	14	14	10	14	17	18	14.5
k141_108511_3	K16886	qmoB; quinone-modifying oxidoreductase, subunit QmoB	0	0	0	0	0	0	0
k141_43710_2	K16887	qmoC; quinone-modifying oxidoreductase, subunit QmoC	0	0	0	0	0	0	0
k141_43710_3	K16886	qmoB; quinone-modifying oxidoreductase, subunit QmoB	0	0	0	0	0	0	0
k141_1792_1	METABOLIC	dsrP	0	0	0	0	0	0	0
k141_1792_2	METABOLIC	dsrO	10	10	7	7	7	7	8
k141_1792_3	METABOLIC	dsrJ	0	0	0	0	0	0	0
k141_1792_4	METABOLIC	dsrK	4	7	8	2	4	4	4.83333
k141_1792_5	METABOLIC	dsrM	0	0	0	0	0	0	0
k141_44970_1	K11180	dsrA; dissimilatory sulfite reductase alpha subunit [EC:1.8.99.5]	0	0	0	0	0	0	0
k141_34543_1	K11181	dsrB; dissimilatory sulfite reductase beta subunit [EC:1.8.99.5]	0	0	0	0	0	0	0
k141_34543_2	eggNOG	PFAM Dissimilatory sulfite reductase D	0	0	0	0	0	0	0
k141_11771_8	eggNOG	TIGRFAM sulfur relay protein, TusE DsrC DsvC family	6	2	7	6	6	7	5.66667
k141_81789_1	custom HMM	YedE	0	0	0	0	0	0	0
k141_81789_2	custom HMM	tusA	8	9	11	13	13	4	9.66667
k141_81789_3	custom HMM	dsrE related	0	0	0	0	0	0	0
k141_81789_4	custom HMM	chp2	5	7	5	11	11	10	8.16667
k141_81789_5	custom HMM	chp1	0	0	0	0	0	0	0
k141_87200_1	K08358/CD-Search	ttrB; tetrathionate reductase subunit B / psrB, conserved domain cd10551	2	3	2	2	4	2	2.5
k141_87200_2	K08352	phsA; thiosulfate reductase / polysulfide reductase chain A [EC:1.8.5.5]	0	0	0	0	0	0	0
k141_87200_3	eggNOG	Nitrate reductase delta subunit	0	0	0	0	0	0	0
k141_99323_7	K06282	hyaA; hydrogenase small subunit [EC:1.12.99.6] [NiFe] Group 1a	0	0	0	0	0	0	0
k141_99323_8	K06281	hyaB; hydrogenase large subunit [EC:1.12.99.6]	0	0	0	0	0	0	0
k141_26675_15	K08352	phsA; thiosulfate reductase / polysulfide reductase chain A [EC:1.8.5.5]	0	0	0	0	0	0	0
k141_26675_16	CD-SEARCH	cl25360 DMSOR_beta-like superfamily	0	0	0	0	0	0	0
ETH-SRB1 S3.18			Spectral counts
Contig ID	Gene annotation	Description	Nov_Run1	Nov_Run2	Nov_Run3	Sep_Run1	Sep_Run2	Sep_Run3	Average
k141_111449_1	K00958	sat, met3; sulfate adenylyltransferase [EC:2.7.7.4]	29	36	29	24	26	21	27.5
k141_111449_2	K16887	qmoC; quinone-modifying oxidoreductase, subunit QmoC	6	7	8	6	1	5	5.5
k141_111449_3	K16886	qmoB; quinone-modifying oxidoreductase, subunit QmoB	0	0	0	0	0	0	0
k141_111449_4	K16885	qmoA; quinone-modifying oxidoreductase, subunit QmoA	9	7	11	6	8	15	9.33333
k141_111449_5	K00394	aprA; adenylylsulfate reductase, subunit A [EC:1.8.99.2]	40	43	38	43	45	50	43.1667
k141_111449_6	K00395	aprB; adenylylsulfate reductase, subunit B [EC:1.8.99.2]	55	41	50	47	43	56	48.6667
k141_177650_1	METABOLIC	dsrP	0	0	0	0	0	0	0
k141_177650_2	METABOLIC	dsrO	0	0	0	0	0	0	0
k141_177650_3	METABOLIC	dsrJ	0	0	0	0	0	0	0
k141_177650_4	METABOLIC	dsrK	3	2	3	2	2	0	2
k141_177650_5	METABOLIC	dsrM	4	5	2	4	3	1	3.16667
k141_175236_1	K11180	dsrA; dissimilatory sulfite reductase alpha subunit [EC:1.8.99.5]	1	0	2	0	2	0	0.833333
k141_51708_2	K00437	hydB; [NiFe] hydrogenase large subunit [EC:1.12.2.1] [NiFe] Group 1b	0	0	0	0	0	0	0
k141_51708_3	K18008	hydA; [NiFe] hydrogenase small subunit [EC:1.12.2.1]	0	0	0	0	0	0	0
k141_128416_5	K17996	hydB; sulfhydrogenase subunit beta (sulfur reductase) [EC:1.12.98.4]	0	0	0	0	0	0	0
k141_128416_6	K17995	hydG; sulfhydrogenase subunit gamma (sulfur reductase) [EC:1.12.98.4]	0	0	0	0	0	0	0
k141_171375_7	K17993	hydA; sulfhydrogenase subunit alpha [EC:1.12.1.3 1.12.1.5]	0	0	0	0	0	0	0
k141_171375_8	K17994	hydD; sulfhydrogenase subunit delta [EC:1.12.1.3 1.12.1.5]	0	0	0	0	0	0	0
k141_171375_9	eggNOG	PFAM oxidoreductase FAD NAD(P)-binding domain protein	0	0	0	0	0	0	0
k141_171375_10	K17996	hydB; sulfhydrogenase subunit beta (sulfur reductase) [EC:1.12.98.4]	0	0	0	0	0	0	0
k141_171375_11	K18008	hydA; [NiFe] hydrogenase small subunit [EC:1.12.2.1]	0	0	0	0	0	0	0
k141_13164_1	K14127	mvhD, vhuD, vhcD; F420-non-reducing hydrogenase iron-sulfur subunit [EC:1.12.99.- 1.8.98.5 1.8.98.6]	0	0	0	0	0	0	0
k141_13164_2	K00125	fdhB; formate dehydrogenase (coenzyme F420) beta subunit [EC:1.17.98.3 1.8.98.6]	0	0	0	0	0	0	0
k141_13164_3	K17996	hydB; sulfhydrogenase subunit beta (sulfur reductase) [EC:1.12.98.4]	0	0	0	0	0	0	0
k141_13164_4	K17995	hydG; sulfhydrogenase subunit gamma (sulfur reductase) [EC:1.12.98.4]	0	0	0	0	0	0	0
k141_13164_5	K23077	dsrC; dissimilatory sulfite reductase related protein	4	3	8	4	2	3	4
ETH-SRB1 N1.59			Spectral counts
Contig ID	Gene annotation	Description	Nov_Run1	Nov_Run2	Nov_Run3	Sep_Run1	Sep_Run2	Sep_Run3	Average
k141_145349_12	K00958	sat, met3; sulfate adenylyltransferase [EC:2.7.7.4]	0	0	0	0	0	0	0
k141_310301_5	K23077	dsrC; dissimilatory sulfite reductase related protein	0	0	0	0	0	0	0
k141_249964_1	K06281	hyaB, hybC; hydrogenase large subunit [EC:1.12.99.6]	0	0	0	0	0	0	0
k141_249964_2	K18008	hydA; [NiFe] hydrogenase small subunit [EC:1.12.2.1] - Group 1b (HydDB)	0	0	0	0	0	0	0
k141_310301_6	K17995	hydG; sulfhydrogenase subunit gamma (sulfur reductase) [EC:1.12.98.4]	0	0	0	0	0	0	0
k141_139624_2	K17996	hydB; sulfhydrogenase subunit beta (sulfur reductase) [EC:1.12.98.4]	0	0	0	0	0	0	0
k141_139624_3	K17995	hydG; sulfhydrogenase subunit gamma (sulfur reductase) [EC:1.12.98.4]	0	0	0	0	0	0	0
k141_46974_2	K14127	mvhD, vhuD, vhcD; F420-non-reducing hydrogenase iron-sulfur subunit [EC:1.12.99.- 1.8.98.5 1.8.98.6]	0	0	0	0	0	0	0
k141_46974_3	K00125	fdhB; formate dehydrogenase (coenzyme F420) beta subunit [EC:1.17.98.3 1.8.98.6]	0	0	0	0	0	0	0
k141_46974_4	K17996	hydB; sulfhydrogenase subunit beta (sulfur reductase) [EC:1.12.98.4]	0	0	0	0	0	0	0
Desulfatiglandales N1.64			Spectral counts
Contig ID	Gene annotation	Description	Nov_Run1	Nov_Run2	Nov_Run3	Sep_Run1	Sep_Run2	Sep_Run3	Average
k141_346911_3	K00958	sat; sulfate adenylyltransferase [EC:2.7.7.4]	0	0	0	0	0	0	0
k141_346911_4	K00395	aprB; adenylylsulfate reductase, subunit B [EC:1.8.99.2]	0	0	0	0	0	0	0
k141_102680_2	K00394	aprA; adenylylsulfate reductase, subunit A [EC:1.8.99.2]	0	0	0	0	0	0	0
k141_102680_3	K00395	aprB; adenylylsulfate reductase, subunit B [EC:1.8.99.2]	1	1	3	0	1	2	1.33333
k141_101268_1	K16887	qmoC; quinone-modifying oxidoreductase, subunit QmoC	0	0	0	0	0	0	0
k141_101268_2	K16886	qmoB; quinone-modifying oxidoreductase, subunit QmoB	0	0	0	0	0	0	0
k141_101268_3	K16885	qmoA; quinone-modifying oxidoreductase, subunit QmoA	0	0	0	0	0	0	0
k141_46349_3	METABOLIC	dsrM	0	0	0	0	0	0	0
k141_201016_2	METABOLIC	dsrO	0	0	0	0	0	0	0
k141_201016_3	METABOLIC	dsrJ	0	0	0	0	0	0	0
k141_201016_4	METABOLIC	dsrK	0	0	0	0	0	0	0
k141_68442_5	K08352	phsA; thiosulfate reductase / polysulfide reductase chain A [EC:1.8.5.5]	0	0	0	0	0	0	0
k141_68442_6	CD-Search	phsB_like conserved domain cd10553	0	0	0	0	0	0	0
k141_77521_11	HydDB	[NiFe] Group 3b (HydDB)	0	0	0	0	0	0	0
k141_77521_9	HydDB	[NiFe] Group 4h (HydDB)	0	0	0	0	0	0	0
Desulfurivibrionaceae N2.43			Spectral counts
Contig ID	Gene annotation	Description	Nov_Run1	Nov_Run2	Nov_Run3	Sep_Run1	Sep_Run2	Sep_Run3	Average
k141_277276_75	K00958	sat, met3; sulfate adenylyltransferase [EC:2.7.7.4]	8	7	3	2	4	4	4.66667
k141_229731_9	K00395	aprB; adenylylsulfate reductase, subunit B [EC:1.8.99.2]	0	0	0	0	0	0	0
k141_229731_10	K00394	aprA; adenylylsulfate reductase, subunit A [EC:1.8.99.2]	27	36	26	11	12	14	21
k141_229731_11	K16885	qmoA; quinone-modifying oxidoreductase, subunit QmoA	0	0	0	0	0	0	0
k141_229731_12	K16886	qmoB; quinone-modifying oxidoreductase, subunit QmoB	0	0	0	0	0	0	0
k141_229731_13	K16887	qmoC; quinone-modifying oxidoreductase, subunit QmoC	2	3	4	0	0	0	1.5
k141_448173_8	METABOLIC	dsrP	0	0	0	0	0	0	0
k141_448173_9	METABOLIC	dsrO	0	0	0	0	0	0	0
k141_448173_10	METABOLIC	dsrJ	0	0	0	0	0	0	0
k141_448173_11	METABOLIC	dsrK	0	0	0	0	0	0	0
k141_448173_12	METABOLIC	dsrM	0	0	0	0	0	0	0
k141_35415_17	METABOLIC	dsrD; dissimilatory sulfite reductase	0	0	0	0	0	0	0
k141_35415_18	K11181	dsrB; dissimilatory sulfite reductase beta subunit [EC:1.8.99.5]	0	0	0	0	0	0	0
k141_35415_19	K11180	dsrA; dissimilatory sulfite reductase alpha subunit [EC:1.8.99.5]	2	1	1	1	0	1	1
k141_184783_75	K23077	dsrC; dissimilatory sulfite reductase related protein	0	0	0	0	0	0	0
k141_184783_68	K17996	hydB; sulfhydrogenase subunit beta (sulfur reductase) [EC:1.12.98.4]	0	0	0	0	0	0	0
k141_184783_69	eggNOG	Oxidoreductase FAD-binding domain	0	0	0	0	0	0	0
k141_184783_70	K17994	hydD; sulfhydrogenase subunit delta [EC:1.12.1.3 1.12.1.5]	0	0	0	0	0	0	0
k141_184783_71	K17993	hydA; sulfhydrogenase subunit alpha [EC:1.12.1.3 1.12.1.5] [NiFe] Group 3b	0	0	0	0	0	0	0
k141_170552_55	K23349	dmsD; putative dimethyl sulfoxide reductase chaperone	0	0	0	0	0	0	0
k141_170552_56	K08352	phsA, psrA; thiosulfate reductase / polysulfide reductase chain A [EC:1.8.5.5]	0	0	0	0	0	0	0
k141_170552_57	K08358	ttrB; tetrathionate reductase subunit B / psrB, conserved domain cd10551	0	0	0	0	0	0	0
k141_448173_34	custom HMM	YEDE-like	0	0	0	0	0	0	0
k141_448173_35	custom HMM	tusA	0	0	0	0	0	0	0
k141_448173_36	custom HMM	dsrE-like	5	4	4	3	1	0	2.83333
k141_448173_37	custom HMM	chp2	0	0	0	0	0	0	0
k141_448173_38	custom HMM	chp1	0	0	0	0	0	0	0
k141_120168_34	K06281	hyaB, hybC; hydrogenase large subunit [EC:1.12.99.6] - [NiFe] Group 1a (HydDB)	0	0	0	0	0	0	0
k141_120168_35	K06282	hyaA, hybO; hydrogenase small subunit [EC:1.12.99.6]	0	0	0	0	0	0	0
k141_280049_11	K03388	hdrA2; heterodisulfide reductase subunit A2 [EC:1.8.7.3 1.8.98.4 1.8.98.5 1.8.98.6]	0	0	0	0	0	0	0
k141_280049_12	K14127	mvhD, vhuD, vhcD; F420-non-reducing hydrogenase iron-sulfur subunit [EC:1.12.99.- 1.8.98.5 1.8.98.6]	0	0	0	0	0	0	0
k141_280049_13	K00125	fdhB; formate dehydrogenase (coenzyme F420) beta subunit [EC:1.17.98.3 1.8.98.6]	0	0	0	0	0	0	0
k141_280049_14	K17996	hydB; sulfhydrogenase subunit beta (sulfur reductase) [EC:1.12.98.4]	0	0	0	0	0	0	0
k141_280049_15	K17995	hydG; sulfhydrogenase subunit gamma (sulfur reductase) [EC:1.12.98.4]	0	0	0	0	0	0	0
k141_509342_24	K17995	hydG; sulfhydrogenase subunit gamma (sulfur reductase) [EC:1.12.98.4]	0	0	0	0	0	0	0
k141_509342_25	K17996	hydB; sulfhydrogenase subunit beta (sulfur reductase) [EC:1.12.98.4]	0	0	0	0	0	0	0
k141_509342_26	K00125	fdhB; formate dehydrogenase (coenzyme F420) beta subunit [EC:1.17.98.3 1.8.98.6]	0	0	0	0	0	0	0
k141_509342_27	K14127	mvhD, vhuD, vhcD; F420-non-reducing hydrogenase iron-sulfur subunit [EC:1.12.99.- 1.8.98.5 1.8.98.6]	0	0	0	0	0	0	0
k141_509342_28	K03388	hdrA2; heterodisulfide reductase subunit A2 [EC:1.8.7.3 1.8.98.4 1.8.98.5 1.8.98.6]	0	0	0	0	0	0	0
k141_509342_29	K03389	hdrB2; heterodisulfide reductase subunit B2 [EC:1.8.7.3 1.8.98.4 1.8.98.5 1.8.98.6]	0	0	0	0	0	0	0
k141_509342_30	K03390	hdrC2; heterodisulfide reductase subunit C2 [EC:1.8.7.3 1.8.98.4 1.8.98.5 1.8.98.6]	0	0	0	0	0	0	0
k141_509342_31	K13954	yiaY; alcohol dehydrogenase [EC:1.1.1.1]	0	0	0	0	0	0	0
k141_447498_20	K08352	phsA, psrA; thiosulfate reductase / polysulfide reductase chain A [EC:1.8.5.5]	0	0	0	0	0	0	0
k141_447498_21	CD-Search	pfam01925 (PSSMID 396487) Sulfite exporter TauE/SafE | Cytoplasmic membrane | 3 TMH	0	0	0	0	0	0	0
k141_447498_22	CD-Search	COG0730 (PSSMID 223802) Uncharacterized membrane protein | Cytoplasmic membrane | 6 TMH	0	0	0	0	0	0	0
k141_447498_23	CD-Search	COG0607 (PSSMID 223680) Rhodanese-related sulfurtransferase	0	0	0	0	0	0	0
k141_447498_24	CD-Search	cl09928: Molybdopterin-Binding Superfamily	0	0	0	0	0	0	0
k141_447498_25	CD-Search	cl09928: Molybdopterin-Binding Superfamily	0	0	0	0	0	0	0
k141_447498_26	K17996	hydB; sulfhydrogenase subunit beta (sulfur reductase) [EC:1.12.98.4]	0	0	0	0	0	0	0
k141_447498_27	K17995	hydG; sulfhydrogenase subunit gamma (sulfur reductase) [EC:1.12.98.4]	0	0	0	0	0	0	0
Desulfobacterales S2.15			Spectral counts
Contig ID	Gene annotation	Description	Nov_Run1	Nov_Run2	Nov_Run3	Sep_Run1	Sep_Run2	Sep_Run3	Average
k141_357314_117	K00958	sat, met3; sulfate adenylyltransferase [EC:2.7.7.4]	0	0	0	0	0	0	0
k141_357314_118	K16887	qmoC; quinone-modifying oxidoreductase, subunit QmoC	0	0	0	0	0	0	0
k141_357314_119	K16886	qmoB; quinone-modifying oxidoreductase, subunit QmoB	11	15	12	14	13	15	13.3333
k141_357314_120	K16885	qmoA; quinone-modifying oxidoreductase, subunit QmoA	7	5	3	5	7	10	6.16667
k141_357314_121	K00394	aprA; adenylylsulfate reductase, subunit A [EC:1.8.99.2]	0	0	0	0	0	0	0
k141_357314_122	K00395	aprB; adenylylsulfate reductase, subunit B [EC:1.8.99.2]	0	0	0	0	0	0	0
k141_45319_88	METABOLIC	dsrM	0	0	0	0	0	0	0
k141_45319_89	METABOLIC	dsrK	0	0	0	0	0	0	0
k141_45319_90	METABOLIC	dsrJ	0	0	0	0	0	0	0
k141_45319_91	METABOLIC	dsrO	0	0	0	0	0	0	0
k141_45319_92	METABOLIC	dsrP	0	0	0	0	0	0	0
k141_45319_64	K11180	dsrA; dissimilatory sulfite reductase alpha subunit [EC:1.8.99.5]	0	0	0	0	0	0	0
k141_45319_65	K11181	dsrB; dissimilatory sulfite reductase beta subunit [EC:1.8.99.5]	0	0	0	0	0	0	0
k141_45319_66	METABOLIC	dsrD; dissimilatory sulfite reductase	0	0	0	0	0	0	0
k141_208573_59	K23077	dsrC; dissimilatory sulfite reductase related protein	0	0	0	0	0	0	0
k141_208573_60	K17995	hydG; sulfhydrogenase subunit gamma (sulfur reductase) [EC:1.12.98.4]	0	0	0	0	0	0	0
k141_208573_61	K17996	hydB; sulfhydrogenase subunit beta (sulfur reductase) [EC:1.12.98.4]	0	0	0	0	0	0	0
k141_208573_62	K00125	fdhB; formate dehydrogenase (coenzyme F420) beta subunit [EC:1.17.98.3 1.8.98.6]	0	0	0	0	0	0	0
k141_208573_64	HydDB	[FeFe] Group A	0	0	0	0	0	0	0
k141_208573_65	K03388	mvhD, vhuD, vhcD; F420-non-reducing hydrogenase iron-sulfur subunit [EC:1.12.99.- 1.8.98.5 1.8.98.6]	0	0	0	0	0	0	0
k141_208573_66	K18331	hdrA2; heterodisulfide reductase subunit A2 [EC:1.8.7.3 1.8.98.4 1.8.98.5 1.8.98.6]	0	0	0	0	0	0	0
k141_208573_67	K00334	hndC; NADP-reducing hydrogenase subunit HndC [EC:1.12.1.3]	0	0	0	0	0	0	0
k141_208573_68	K03388	nuoE; NADH-quinone oxidoreductase subunit E [EC:7.1.1.2] - [NiFe] Group 3a (HydDB)	0	0	0	0	0	0	0
k141_220483_40	K08354	hdrA2; heterodisulfide reductase subunit A2 [EC:1.8.7.3 1.8.98.4 1.8.98.5 1.8.98.6] - [FeFe] Group C3 (HydDB)	0	0	0	0	0	0	0
k141_220483_43	custom HMM	dsrE-like	0	0	0	0	0	0	0
k141_220483_45	custom HMM	chp1	0	0	0	0	0	0	0
k141_220483_46	custom HMM	chp2	0	0	0	0	0	0	0
k141_220483_47	custom HMM	tusA	0	0	0	0	0	0	0
k141_220483_48	custom HMM	YEDE-like	0	0	0	0	0	0	0
Desulfatiglandales N1.3			Spectral counts
Contig ID	Gene annotation	Description	Nov_Run1	Nov_Run2	Nov_Run3	Sep_Run1	Sep_Run2	Sep_Run3	Average
k141_232552_18	K16887	qmoC; quinone-modifying oxidoreductase, subunit QmoC	0	0	0	0	0	0	0
k141_232552_19	K16886	qmoB; quinone-modifying oxidoreductase, subunit QmoB	0	0	0	0	0	0	0
k141_232552_20	K16885	qmoA; quinone-modifying oxidoreductase, subunit QmoA	0	0	0	0	0	0	0
k141_232552_21	K00394	aprA; adenylylsulfate reductase, subunit A [EC:1.8.99.2]	9	7	10	4	2	4	6
k141_232552_22	K00395	aprB; adenylylsulfate reductase, subunit B [EC:1.8.99.2]	0	0	0	0	0	0	0
k141_232552_23	K00958	sat, met3; sulfate adenylyltransferase [EC:2.7.7.4]	0	0	0	0	0	0	0
k141_231289_5	METABOLIC	dsrP	0	0	0	0	0	0	0
k141_231289_6	METABOLIC	dsrO	0	0	0	0	0	0	0
k141_231289_7	METABOLIC	dsrJ	0	0	0	0	0	0	0
k141_231289_8	METABOLIC	dsrK	0	0	0	0	0	0	0
k141_231289_9	METABOLIC	dsrM	0	0	0	0	0	0	0
k141_235095_9	K11180	dsrA; dissimilatory sulfite reductase alpha subunit [EC:1.8.99.5]	0	0	0	0	0	0	0
k141_235095_10	K11181	dsrB; dissimilatory sulfite reductase beta subunit [EC:1.8.99.5]	0	0	0	0	0	0	0
k141_235095_11	METABOLIC	dsrD; dissimilatory sulfite reductase	0	0	0	0	0	0	0
k141_325422_1	K23077	dsrC; dissimilatory sulfite reductase related protein	0	0	0	0	0	0	0
k141_317601_1	K08352	phsA, psrA; thiosulfate reductase / polysulfide reductase chain A [EC:1.8.5.5]	0	0	0	0	0	0	0
k141_120263_1	K08352	phsA, psrA; thiosulfate reductase / polysulfide reductase chain A [EC:1.8.5.5]	0	0	0	0	0	0	0
k141_120263_2	CD-SEARCH	phsB-like conserved domain cd10553	0	0	0	0	0	0	0
k141_137960_1	K05588	hoxU; bidirectional [NiFe] hydrogenase diaphorase subunit [EC:7.1.1.2]	0	0	0	0	0	0	0
k141_137960_2	K18331	hndC; NADP-reducing hydrogenase subunit HndC [EC:1.12.1.3] - FeFe Group A (HydDB)	0	0	0	0	0	0	0
k141_268894_1	K03388	hdrA2; heterodisulfide reductase subunit A2 [EC:1.8.7.3 1.8.98.4 1.8.98.5 1.8.98.6]	0	0	0	0	0	0	0
k141_268894_2	K03388	hdrA2; heterodisulfide reductase subunit A2 [EC:1.8.7.3 1.8.98.4 1.8.98.5 1.8.98.6]	0	0	0	0	0	0	0
k141_268894_3	K00441	frhB; coenzyme F420 hydrogenase subunit beta [EC:1.12.98.1]	0	0	0	0	0	0	0
k141_268894_4	K03388	hdrA2; heterodisulfide reductase subunit A2 [EC:1.8.7.3 1.8.98.4 1.8.98.5 1.8.98.6]	0	0	0	0	0	0	0
k141_268894_5	K05588	hoxU; bidirectional [NiFe] hydrogenase diaphorase subunit [EC:7.1.1.2] - [FeFe] Group C1 (HydDB)	0	0	0	0	0	0	0
Pseudodesulfovibrio S2.5			Spectral counts
Contig ID	Gene annotation	Description	Nov_Run1	Nov_Run2	Nov_Run3	Sep_Run1	Sep_Run2	Sep_Run3	Average
k141_363110_31	K00958	sat; sulfate adenylyltransferase [EC:2.7.7.4]	0	0	0	0	0	0	0
k141_363110_32	K00395	aprB; adenylylsulfate reductase, subunit B [EC:1.8.99.2]	3	6	5	12	5	1	5.33333
k141_363110_33	K00394	aprA; adenylylsulfate reductase, subunit A [EC:1.8.99.2]	0	0	0	0	0	0	0
k141_363110_34	K16885	qmoA; quinone-modifying oxidoreductase, subunit QmoA	0	0	0	0	0	0	0
k141_363110_35	K16886	qmoB; quinone-modifying oxidoreductase, subunit QmoB	0	0	0	0	0	0	0
k141_363110_36	K16887	qmoC; quinone-modifying oxidoreductase, subunit QmoC	0	0	0	0	0	0	0
k141_629249_43	METABOLIC	dsrP	0	0	0	0	0	0	0
k141_629249_44	METABOLIC	dsrO	0	0	0	0	0	0	0
k141_629249_45	METABOLIC	dsrJ	0	0	0	0	0	0	0
k141_629249_46	METABOLIC	dsrK	0	0	0	0	0	0	0
k141_629249_47	METABOLIC	dsrM	0	0	0	0	0	0	0
k141_182707_6	K11180	dsrA; dissimilatory sulfite reductase alpha subunit [EC:1.8.99.5]	0	0	0	0	0	0	0
k141_182707_7	K11181	dsrB; dissimilatory sulfite reductase beta subunit [EC:1.8.99.5]	0	0	0	0	0	0	0
k141_182707_8	METABOLIC	dsrD; dissimilatory sulfite reductase	0	0	0	0	0	0	0
k141_606216_34	K11179	sulfur relay protein, TusE DsrC DsvC family	0	0	0	0	0	0	0
k141_295309_2	CD-Search	psrB, conserved domain cd10551	0	0	0	0	0	0	0
k141_295309_3	K08352	phsA; thiosulfate reductase / polysulfide reductase chain A [EC:1.8.5.5]	0	0	0	0	0	0	0
k141_773322_50	K08352	phsA; thiosulfate reductase / polysulfide reductase chain A [EC:1.8.5.5]	0	0	0	0	0	0	0
k141_84871_20	K18008	hydA; [NiFe] hydrogenase small subunit [EC:1.12.2.1]	10	11	13	8	4	9	9.16667
k141_84871_21	K00437	hydB; [NiFe] hydrogenase large subunit [EC:1.12.2.1] - [NiFe] Group 1b (HydDB)	5	4	3	2	1	1	2.66667
Syntrophales N2.62			Spectral counts
Contig ID	Gene annotation	Description	Nov_Run1	Nov_Run2	Nov_Run3	Sep_Run1	Sep_Run2	Sep_Run3	Average
k141_287931_7	K23077	dsrC; dissimilatory sulfite reductase related protein	0	0	0	0	0	0	0
k141_315791_11	K11180	dsrA; dissimilatory sulfite reductase alpha subunit [EC:1.8.99.5]	0	0	0	0	0	0	0
k141_315791_12	K11181	dsrB; dissimilatory sulfite reductase beta subunit [EC:1.8.99.5]	0	0	0	0	0	0	0
k141_315791_13	METABOLIC	dsrD; dissimilatory sulfite reductase	0	0	0	0	0	0	0
k141_498177_10	METABOLIC	dsrP	0	0	0	0	0	0	0
k141_498177_11	METABOLIC	dsrO	0	0	0	0	0	0	0
k141_498177_12	METABOLIC	dsrJ	0	0	0	0	0	0	0
k141_498177_13	METABOLIC	dsrK	0	0	0	0	0	0	0
k141_498177_14	METABOLIC	dsrM	0	0	0	0	0	0	0
k141_489911_8	K18331	hndC; NADP-reducing hydrogenase subunit HndC [EC:1.12.1.3]	0	0	0	0	0	0	0
k141_489911_9	K05588	hoxU; bidirectional [NiFe] hydrogenase diaphorase subunit [EC:7.1.1.2]	0	0	0	0	0	0	0
k141_531023_4	K03388	hdrA2; heterodisulfide reductase subunit A2 [EC:1.8.7.3 1.8.98.4 1.8.98.5 1.8.98.6]	0	0	0	0	0	0	0
k141_531023_5	K14127	mvhD, vhuD, vhcD; F420-non-reducing hydrogenase iron-sulfur subunit [EC:1.12.99.- 1.8.98.5 1.8.98.6]	0	0	0	0	0	0	0
k141_531023_6	K00334	nuoE; NADH-quinone oxidoreductase subunit E [EC:7.1.1.2]	0	0	0	0	0	0	0
k141_531023_7	K18331	hndC; NADP-reducing hydrogenase subunit HndC [EC:1.12.1.3]	0	0	0	0	0	0	0
k141_531023_8	K05588	hoxU; bidirectional [NiFe] hydrogenase diaphorase subunit [EC:7.1.1.2]	0	0	0	0	0	0	0
ETH-SRB1 N2.53			Spectral counts
Contig ID	Gene annotation	Description	Nov_Run1	Nov_Run2	Nov_Run3	Sep_Run1	Sep_Run2	Sep_Run3	Average
k141_511898_1	K00958	sat, met3; sulfate adenylyltransferase [EC:2.7.7.4]	0	0	0	0	0	0	0
k141_511898_2	K16887	qmoC; quinone-modifying oxidoreductase, subunit QmoC	0	0	0	0	0	0	0
k141_511898_3	K16886	qmoB; quinone-modifying oxidoreductase, subunit QmoB	0	0	0	0	0	0	0
k141_511898_4	K16885	qmoA; quinone-modifying oxidoreductase, subunit QmoA	0	0	0	0	0	0	0
k141_511898_5	K00394	aprA; adenylylsulfate reductase, subunit A [EC:1.8.99.2]	0	0	0	0	0	0	0
k141_511898_6	K00395	aprB; adenylylsulfate reductase, subunit B [EC:1.8.99.2]	6	3	5	6	4	7	5.16667
k141_26787_3	METABOLIC	dsrM	0	0	0	0	0	0	0
k141_26787_4	METABOLIC	dsrK	0	0	0	0	0	0	0
k141_26787_5	METABOLIC	dsrJ	0	0	0	0	0	0	0
k141_26787_6	METABOLIC	dsrO	0	0	0	0	0	0	0
k141_26787_7	METABOLIC	dsrP	0	0	0	0	0	0	0
k141_5204_6	K11180	dsrA; dissimilatory sulfite reductase alpha subunit [EC:1.8.99.5]	0	0	0	0	0	0	0
k141_5204_7	K11181	dsrB; dissimilatory sulfite reductase beta subunit [EC:1.8.99.5]	0	0	0	0	0	0	0
k141_5204_8	METABOLIC	dsrD; dissimilatory sulfite reductase	0	0	0	0	0	0	0
k141_467151_8	K17993	hydA; sulfhydrogenase subunit alpha [EC:1.12.1.3 1.12.1.5]	0	0	0	0	0	0	0
k141_467151_9	K17994	hydD; sulfhydrogenase subunit delta [EC:1.12.1.3 1.12.1.5]	0	0	0	0	0	0	0
k141_467151_10	eggNOG	PFAM oxidoreductase FAD NAD(P)-binding domain protein	0	0	0	0	0	0	0
k141_467151_11	K17996	hydB; sulfhydrogenase subunit beta (sulfur reductase) [EC:1.12.98.4]	0	0	0	0	0	0	0
k141_425738_59	K23077	dsrC; dissimilatory sulfite reductase related protein	0	0	0	0	0	0	0
k141_425738_60	K17995	hydG; sulfhydrogenase subunit gamma (sulfur reductase) [EC:1.12.98.4]	0	0	0	0	0	0	0
k141_425738_61	K17996	hydB; sulfhydrogenase subunit beta (sulfur reductase) [EC:1.12.98.4]	0	0	0	0	0	0	0
k141_425738_62	K00125	fdhB; formate dehydrogenase (coenzyme F420) beta subunit [EC:1.17.98.3 1.8.98.6]	0	0	0	0	0	0	0
k141_425738_63	K14127	mvhD, vhuD, vhcD; F420-non-reducing hydrogenase iron-sulfur subunit [EC:1.12.99.- 1.8.98.5 1.8.98.6]	0	0	0	0	0	0	0
k141_425738_64	K03388	hdrA2; heterodisulfide reductase subunit A2 [EC:1.8.7.3 1.8.98.4 1.8.98.5 1.8.98.6]	0	0	0	0	0	0	0
k141_425738_65	K03389	hdrB2; heterodisulfide reductase subunit B2 [EC:1.8.7.3 1.8.98.4 1.8.98.5 1.8.98.6]	0	0	0	0	0	0	0
k141_19424_4	K00437	hydB; [NiFe] hydrogenase large subunit [EC:1.12.2.1] - [NiFe Group 1b] (HydDB)	0	0	0	0	0	0	0
k141_19424_5	K06281	hyaB, hybC; hydrogenase large subunit [EC:1.12.99.6]	0	0	0	0	0	0	0
k141_19424_6	K18008	hydA; [NiFe] hydrogenase small subunit [EC:1.12.2.1]	0	0	0	0	0	0	0
Desulfarculaceae N1.69			Spectral counts
Contig ID	Gene annotation	Description	Nov_Run1	Nov_Run2	Nov_Run3	Sep_Run1	Sep_Run2	Sep_Run3	Average
k141_157681_23	K00958	sat; sulfate adenylyltransferase [EC:2.7.7.4]	0	0	0	0	0	0	0
k141_216604_61	K03389	hdrB2; heterodisulfide reductase subunit B2 [EC:1.8.7.3 1.8.98.4 1.8.98.5 1.8.98.6]	0	0	0	0	0	0	0
k141_216604_62	K03390,K16887	heterodisulfide reductase, subunit	0	0	0	0	0	0	0
k141_216604_63	K16886	qmoB; quinone-modifying oxidoreductase, subunit QmoB	0	0	0	0	0	0	0
k141_216604_64	K16885	qmoA; quinone-modifying oxidoreductase, subunit QmoA	0	0	0	0	0	0	0
k141_216604_65	K00394	aprA; adenylylsulfate reductase, subunit A [EC:1.8.99.2]	0	0	0	0	0	0	0
k141_216604_66	K00395	aprB; adenylylsulfate reductase, subunit B [EC:1.8.99.2]	0	0	0	0	0	0	0
k141_330711_106	METABOLIC	dsrD; dissimilatory sulfite reductase	0	0	0	0	0	0	0
k141_330711_117	K11181	dsrB; dissimilatory sulfite reductase beta subunit [EC:1.8.99.5]	0	0	0	0	0	0	0
k141_330711_118	K11180	dsrA; dissimilatory sulfite reductase alpha subunit [EC:1.8.99.5]	0	0	0	0	0	0	0
k141_177455_216	K11179	sulfur relay protein, TusE DsrC DsvC family	0	0	0	0	0	0	0
k141_343078_123	METABOLIC	dsrM	0	0	0	0	0	0	0
k141_343078_124	METABOLIC	dsrK	0	0	0	0	0	0	0
k141_343078_125	METABOLIC	dsrJ	0	0	0	0	0	0	0
k141_343078_126	METABOLIC	dsrO	0	0	0	0	0	0	0
k141_343078_127	METABOLIC	dsrP	0	0	0	0	0	0	0
k141_25836_70	eggNOG	4Fe-4S Ferredoxin iron-sulfur binding domain protein	0	0	0	0	0	0	0
k141_25836_71	K08352	phsA; thiosulfate reductase / polysulfide reductase chain A [EC:1.8.5.5]	0	0	0	0	0	0	0
k141_278530_41	K08358/CD-Search	ttrB; tetrathionate reductase subunit B / psrB, conserved domain cd10551	0	0	0	0	0	0	0
k141_278530_42	K08352	phsA; thiosulfate reductase / polysulfide reductase chain A [EC:1.8.5.5]	0	0	0	0	0	0	0
k141_51794_117	K00437	hydB; [NiFe] hydrogenase large subunit [EC:1.12.2.1] - [NiFe] Group 1b (HydDB)	0	0	0	0	0	0	0
k141_51794_118	K18008	hydA; [NiFe] hydrogenase small subunit [EC:1.12.2.1]	0	0	0	0	0	0	0
k141_300078_86	custom HMM	tusA	0	0	0	0	0	0	0
k141_46448_94	custom HMM	chp2	0	0	0	0	0	0	0
k141_46448_97	custom HMM	dsrE related	0	0	0	0	0	0	0
Thermodesulfovibrionales N1.33			Spectral counts
Contig ID	Gene annotation	Description	Nov_Run1	Nov_Run2	Nov_Run3	Sep_Run1	Sep_Run2	Sep_Run3	Average
k141_222929_1	K00394	aprA; adenylylsulfate reductase, subunit A [EC:1.8.99.2]	2	1	0	2	4	1	1.66667
k141_323221_1	K00395	aprB; adenylylsulfate reductase, subunit B [EC:1.8.99.2]	0	0	0	0	0	0	0
k141_323221_3	K00958	sat; sulfate adenylyltransferase [EC:2.7.7.4]	0	0	0	0	0	0	0
k141_222929_4	K16885	qmoA; quinone-modifying oxidoreductase, subunit QmoA	0	0	0	0	0	0	0
k141_151045_1	K16886	qmoB; quinone-modifying oxidoreductase, subunit QmoB	0	0	0	0	0	0	0
k141_151045_2	K16887	qmoC; quinone-modifying oxidoreductase, subunit QmoC	0	0	0	0	0	0	0
k141_324205_6	K11180	dsrA; dissimilatory sulfite reductase alpha subunit [EC:1.8.99.5]	0	0	0	0	0	0	0
k141_324205_7	K11181	dsrB; dissimilatory sulfite reductase beta subunit [EC:1.8.99.5]	0	0	0	0	0	0	0
k141_114555_6	METABOLIC	dsrD; dissimilatory sulfite reductase	0	0	0	0	0	0	0
k141_114555_7	K11181	dsrB; dissimilatory sulfite reductase beta subunit [EC:1.8.99.5]	0	0	0	0	0	0	0
k141_331021_5	METABOLIC	dsrD; dissimilatory sulfite reductase	0	0	0	0	0	0	0
k141_331021_6	K11181	dsrB; dissimilatory sulfite reductase beta subunit [EC:1.8.99.5]	0	0	0	0	0	0	0
k141_36996_5	K06281	hyaB; hydrogenase large subunit [EC:1.12.99.6] [NiFe] Group 1a (HydDB)	0	0	0	0	0	0	0
k141_36996_6	K06282	hyaA; hydrogenase small subunit [EC:1.12.99.6]	0	0	0	0	0	0	0
k141_246110_1	METABOLIC	dsrJ	0	0	0	0	0	0	0
k141_246110_2	METABOLIC	dsrO	0	0	0	0	0	0	0
k141_246110_3	METABOLIC	dsrP	0	0	0	0	0	0	0
Thermodesulfovibrionales S3.41			Spectral counts
Contig ID	Gene annotation	Description	Nov_Run1	Nov_Run2	Nov_Run3	Sep_Run1	Sep_Run2	Sep_Run3	Average
k141_167173_1	K00958	sat, met3; sulfate adenylyltransferase [EC:2.7.7.4]	0	0	0	0	0	0	0
k141_167173_3	K00395	aprB; adenylylsulfate reductase, subunit B [EC:1.8.99.2]	0	0	0	0	0	0	0
k141_167173_4	K00394	aprA; adenylylsulfate reductase, subunit A [EC:1.8.99.2]	0	0	0	0	0	0	0
k141_167173_7	K16885	qmoA; quinone-modifying oxidoreductase, subunit QmoA	0	0	0	0	0	0	0
k141_41864_1	K11180	dsrA; dissimilatory sulfite reductase alpha subunit [EC:1.8.99.5]	0	0	0	0	0	0	0
k141_130797_1	K11180	dsrA; dissimilatory sulfite reductase alpha subunit [EC:1.8.99.5]	0	0	0	0	0	0	0
k141_130797_2	K11181	dsrB; dissimilatory sulfite reductase beta subunit [EC:1.8.99.5]	0	0	0	0	0	0	0
k141_130797_3	METABOLIC	dsrD; dissimilatory sulfite reductase	0	0	0	0	0	0	0
k141_144238_2	K17994	hydD; sulfhydrogenase subunit delta [EC:1.12.1.3 1.12.1.5]	0	0	0	0	0	0	0
k141_144238_3	K17993	hydA; sulfhydrogenase subunit alpha [EC:1.12.1.3 1.12.1.5]	0	0	0	0	0	0	0
Thermodesulfovibrionales S2.74			Spectral counts
Contig ID	Gene annotation	Description	Nov_Run1	Nov_Run2	Nov_Run3	Sep_Run1	Sep_Run2	Sep_Run3	Average
k141_535594_5	K00958	sat, met3; sulfate adenylyltransferase [EC:2.7.7.4]	0	0	0	0	0	0	0
k141_535594_6	K00395	aprB; adenylylsulfate reductase, subunit B [EC:1.8.99.2]	0	0	0	0	0	0	0
k141_535594_7	K00394	aprA; adenylylsulfate reductase, subunit A [EC:1.8.99.2]	0	0	0	0	0	0	0
k141_237610_2	K16887	qmoC; quinone-modifying oxidoreductase, subunit QmoC	0	0	0	0	0	0	0
k141_237610_3	K16886	qmoB; quinone-modifying oxidoreductase, subunit QmoB	0	0	0	0	0	0	0
k141_237610_4	K16885	qmoA; quinone-modifying oxidoreductase, subunit QmoA	0	0	0	0	0	0	0
k141_237610_5	K00394	aprA; adenylylsulfate reductase, subunit A [EC:1.8.99.2]	0	0	0	0	0	0	0
k141_26042_1	METABOLIC	dsrD; dissimilatory sulfite reductase	0	0	0	0	0	0	0
k141_26042_2	K11181	dsrB; dissimilatory sulfite reductase beta subunit [EC:1.8.99.5]	0	0	0	0	0	0	0
k141_26042_3	K11180	dsrA; dissimilatory sulfite reductase alpha subunit [EC:1.8.99.5]	0	0	0	0	0	0	0
k141_308934_7	K23077	dsrC; dissimilatory sulfite reductase related protein	0	0	0	0	0	0	0
k141_308934_9	METABOLIC	dsrM	0	0	0	0	0	0	0
k141_308934_10	eggNOG	dsrK	0	0	0	0	0	0	0
k141_623261_1	METABOLIC	dsrO	0	0	0	0	0	0	0
k141_623261_2	METABOLIC	dsrP	0	0	0	0	0	0	0
k141_378708_1	K06281	hyaB, hybC; hydrogenase large subunit [EC:1.12.99.6] [NiFe Group 1a]	0	0	0	0	0	0	0
k141_378708_2	K03605	hyaD, hybD; hydrogenase maturation protease [EC:3.4.23.-]	0	0	0	0	0	0	0
k141_673976_7	K17996	hydB; sulfhydrogenase subunit beta (sulfur reductase) [EC:1.12.98.4]	0	0	0	0	0	0	0
k141_673976_8	eggNOG	Oxidoreductase FAD-binding domain	0	0	0	0	0	0	0
k141_673976_9	K17994	hydD; sulfhydrogenase subunit delta [EC:1.12.1.3 1.12.1.5]	0	0	0	0	0	0	0
k141_673976_10	K17993	hydA; sulfhydrogenase subunit alpha [EC:1.12.1.3 1.12.1.5] - [NiFe] Group 3b (HydDB)	0	0	0	0	0	0	0

## Sheet: Dataset S6 (methanoperedens)
Dataset S6: Methanoperedens metabolism. Numbers show spectral counts in metaproteome (2 samples, 3 replicates). "+" = gene present in the MAG. "Absent" = not present in the MAG.
			Methanoperedens 1												Methanoperedens 2														Methanoperedens 1
			Methanoperedens S3.25						Methanoperedens N1.45						Methanoperedens S2.57						Methanoperedens N2.28								Methanoperedens S3.25
	KEGG ID	KEGG description	Nov_Run1	Nov_Run2	Nov_Run3	Sep_Run1	Sep_Run2	Sep_Run3	Nov_Run1	Nov_Run2	Nov_Run3	Sep_Run1	Sep_Run2	Sep_Run3	Nov_Run1	Nov_Run2	Nov_Run3	Sep_Run1	Sep_Run2	Sep_Run3	Nov_Run1	Nov_Run2	Nov_Run3	Sep_Run1	Sep_Run2	Sep_Run3			Contig ID	#Hemes	EggNOG/CD-Search annotation	Transmembrane Helices (TMHMM)	Predicted Location (pSORTb)	Metaproteome
Methanogenesis/AOM	K00200	fwdA, fmdA; formylmethanofuran dehydrogenase subunit A [EC:1.2.99.5]	+	+	+	+	+	+	+	+	+	+	+	+	Absent	Absent	Absent	Absent	Absent	Absent	Absent	Absent	Absent	Absent	Absent	Absent		Metal reduction	k141_68046_6	-	cl21513 NrfD superfamily	3	Cytoplasmic Membrane	Absent
	K00201	fwdB, fmdB; formylmethanofuran dehydrogenase subunit B [EC:1.2.99.5]	+	+	+	+	+	+	+	+	+	+	+	+	+	+	+	+	+	+	+	+	+	+	+	+			k141_68046_5	-	cl32313 PRK08629 superfamily	1	Cytoplasmic	Absent
	K00202	fwdC, fmdC; formylmethanofuran dehydrogenase subunit C [EC:1.2.99.5]	+	+	+	+	+	+	+	+	+	+	+	+	+	+	+	+	+	+	Absent	Absent	Absent	Absent	Absent	Absent			k141_68046_4	-	cl23723 Cytochrome_b_N superfamily	5	Cytoplasmic Membrane	Absent
	K00203	fwdD, fmdD; formylmethanofuran dehydrogenase subunit D [EC:1.2.99.5]	2	3	4	5	4	3	2	3	4	5	4	3	+	+	+	+	+	+	+	+	+	+	+	+			k141_68046_3	6	cl29042 Cytochrom_C552 superfamily	1	Cytoplasmic	Absent
	K11261	fwdE, fmdE; formylmethanofuran dehydrogenase subunit E [EC:1.2.99.5]	Absent	Absent	Absent	Absent	Absent	Absent	+	+	+	+	+	+	Absent	Absent	Absent	Absent	Absent	Absent	Absent	Absent	Absent	Absent	Absent	Absent			k141_68046_2	-	-	0	Extracellular	Absent
	K00205	fwdF, fmdF; 4Fe-4S ferredoxin	+	+	+	+	+	+	+	+	+	+	+	+	+	+	+	+	+	+	+	+	+	+	+	+			k141_101236_1	-	-	0	Extracellular	Absent
	K11260	fwdG; 4Fe-4S ferredoxin	+	+	+	+	+	+	+	+	+	+	+	+	+	+	+	+	+	+	Absent	Absent	Absent	Absent	Absent	Absent			k141_101236_2	5	cl23752 Cytochrom_C3 superfamily	2	Cytoplasmic	Absent
	K00204	fwdH; 4Fe-4S ferredoxin	Absent	Absent	Absent	Absent	Absent	Absent	Absent	Absent	Absent	Absent	Absent	Absent	Absent	Absent	Absent	Absent	Absent	Absent	Absent	Absent	Absent	Absent	Absent	Absent			k141_101236_3	3	cl28266 decahem_SO1788 superfamily	1	Cytoplasmic	Absent
	K00672	ftr; formylmethanofuran--tetrahydromethanopterin N-formyltransferase [EC:2.3.1.101]	+	+	+	+	+	+	17	12	10	11	10	13	+	+	+	+	+	+	Absent	Absent	Absent	Absent	Absent	Absent			k141_101236_4	-	4Fe-4S dicluster domain | PsrB	0	Cytoplasmic membrane	Absent
	K01499	mch; methenyltetrahydromethanopterin cyclohydrolase [EC:3.5.4.27]	+	+	+	+	+	+	Absent	Absent	Absent	Absent	Absent	Absent	+	+	+	+	+	+	+	+	+	+	+	+			k141_101236_5	-	cl21513 NrfD superfamily	9	Cytoplasmic membrane	Absent
	K00319	mtd; methylenetetrahydromethanopterin dehydrogenase [EC:1.5.98.1]	18	13	15	5	3	4	18	13	15	5	3	4	3	5	5	1	0	1	Absent	Absent	Absent	Absent	Absent	Absent			k141_100141_6	28	cl28266 decaheme_SO1788 superfamily	1	Extracellular	Absent
	K13942	hmd; 5,10-methenyltetrahydromethanopterin hydrogenase [EC:1.12.98.2]	Absent	Absent	Absent	Absent	Absent	Absent	Absent	Absent	Absent	Absent	Absent	Absent	Absent	Absent	Absent	Absent	Absent	Absent	Absent	Absent	Absent	Absent	Absent	Absent			k141_100141_7	2	-	1	Unknown	Absent
	K00320	mer; 5,10-methylenetetrahydromethanopterin reductase [EC:1.5.98.2]	22	23	24	18	15	15	+	+	+	+	+	+	+	+	+	+	+	+	+	+	+	+	+	+			k141_100141_8	4	cl28266 decaheme_SO1788 superfamily	1	Unknown	Absent
	K00577	mtrA; tetrahydromethanopterin S-methyltransferase subunit A [EC:2.1.1.86]	16	18	14	8	12	13	16	18	14	8	12	13	Absent	Absent	Absent	Absent	Absent	Absent	Absent	Absent	Absent	Absent	Absent	Absent			k141_100141_9	13	OMCX Cytochrome c	1	Cytoplasmic	Absent
	K00578	mtrB; tetrahydromethanopterin S-methyltransferase subunit B [EC:2.1.1.86]	Absent	Absent	Absent	Absent	Absent	Absent	Absent	Absent	Absent	Absent	Absent	Absent	Absent	Absent	Absent	Absent	Absent	Absent	Absent	Absent	Absent	Absent	Absent	Absent			k141_177880_3	9	OMCX Cytochrome c	2	Cytoplasmic	Absent
	K00579	mtrC; tetrahydromethanopterin S-methyltransferase subunit C [EC:2.1.1.86]	+	+	+	+	+	+	Absent	Absent	Absent	Absent	Absent	Absent	Absent	Absent	Absent	Absent	Absent	Absent	Absent	Absent	Absent	Absent	Absent	Absent			Methanoperedens N1.45
	K00580	mtrD; tetrahydromethanopterin S-methyltransferase subunit D [EC:2.1.1.86]	+	+	+	+	+	+	Absent	Absent	Absent	Absent	Absent	Absent	Absent	Absent	Absent	Absent	Absent	Absent	Absent	Absent	Absent	Absent	Absent	Absent		Metal reduction	k141_86614_1	-	cl21513 NrfD superfamily	4	Cytoplasmic Membrane	Absent
	K00581	mtrE; tetrahydromethanopterin S-methyltransferase subunit E [EC:2.1.1.86]	2	1	3	1	1	1	Absent	Absent	Absent	Absent	Absent	Absent	Absent	Absent	Absent	Absent	Absent	Absent	Absent	Absent	Absent	Absent	Absent	Absent			k141_86614_2	-	cl32313 PRK08629 superfamily	1	Cytoplasmic	Absent
	K00582	mtrF; tetrahydromethanopterin S-methyltransferase subunit F [EC:2.1.1.86]	Absent	Absent	Absent	Absent	Absent	Absent	Absent	Absent	Absent	Absent	Absent	Absent	Absent	Absent	Absent	Absent	Absent	Absent	Absent	Absent	Absent	Absent	Absent	Absent			k141_86614_3	-	cl23723 Cytochrome b_N superfamily	5	Cytoplasmic Membrane	Absent
	K00583	mtrG; tetrahydromethanopterin S-methyltransferase subunit G [EC:2.1.1.86]	1	1	3	2	2	1	1	1	3	2	2	1	+	+	+	+	+	+	Absent	Absent	Absent	Absent	Absent	Absent			k141_86614_4	7	cl28266 decaheme_SO1788 superfamily	2	Cytoplasmic	Absent
	K00584	mtrH; tetrahydromethanopterin S-methyltransferase subunit H [EC:2.1.1.86]	+	+	+	+	+	+	+	+	+	+	+	+	+	+	+	+	+	+	Absent	Absent	Absent	Absent	Absent	Absent			k141_117524_1	-	4Fe-4S dicluster domain | PsrB	0	Cytoplasmic Membrane	Absent
	K00399	mcrA; methyl-coenzyme M reductase alpha subunit [EC:2.8.4.1]	32	45	38	43	61	92	32	45	38	43	61	92	4	5	3	2	5	3	Absent	Absent	Absent	Absent	Absent	Absent			k141_117524_2	-	cl21513 NrfD superfamily	9	Cytoplasmic Membrane	Absent
	K00401	mcrB; methyl-coenzyme M reductase beta subunit [EC:2.8.4.1]	+	+	+	+	+	+	+	+	+	+	+	+	25	28	21	21	24	31	+	+	+	+	+	+			k141_117524_3	6	cl29042 Cytochrome c552 superfamily	2	Unknown	Absent
	K00402	mcrG; methyl-coenzyme M reductase gamma subunit [EC:2.8.4.1]	96	99	94	105	93	85	96	99	94	105	93	85	Absent	Absent	Absent	Absent	Absent	Absent	Absent	Absent	Absent	Absent	Absent	Absent			k141_117524_4	10	cl29807 PRK15032 superfamily | Cytochrom_C3 superfamily	1	Cytoplasmic	Absent
	K03388	hdrA; heterodisulfide reductase subunit A [EC:1.8.98.1]	+	+	+	+	+	+	+	+	+	+	+	+	+	+	+	+	+	+	+	+	+	+	+	+
	K03389	hdrB; heterodisulfide reductase subunit B [EC:1.8.98.1]	+	+	+	+	+	+	1	1	0	1	1	0	+	+	+	+	+	+	+	+	+	+	+	+
	K03390	hdrC; heterodisulfide reductase subunit C [EC:1.8.98.1]	+	+	+	+	+	+	+	+	+	+	+	+	+	+	+	+	+	+	+	+	+	+	+	+
Acetate	K00197	acetyl-CoA decarbonylase/synthase, CODH/ACS complex subunit gamma [EC:2.1.1.245]	+	+	+	+	+	+	+	+	+	+	+	+	+	+	+	+	+	+	+	+	+	+	+	+
	K00195	cdhB; anaerobic carbon-monoxide dehydrogenase, CODH/ACS complex subunit epsilon	+	+	+	+	+	+	+	+	+	+	+	+	+	+	+	+	+	+	+	+	+	+	+	+
	K00194	cdhD, acsD; acetyl-CoA decarbonylase/synthase, CODH/ACS complex subunit delta [EC:2.1.1.245]	+	+	+	+	+	+	1	2	1	1	3	2	+	+	+	+	+	+	Absent	Absent	Absent	Absent	Absent	Absent
	K00197	cdhE, acsC; acetyl-CoA decarbonylase/synthase, CODH/ACS complex subunit gamma [EC:2.1.1.245]	+	+	+	+	+	+	+	+	+	+	+	+	+	+	+	+	+	+	+	+	+	+	+	+
	K01895	ACSS1_2, acs; acetyl-CoA synthetase [EC:6.2.1.1]	+	+	+	+	+	+	+	+	+	+	+	+	+	+	+	+	+	+	+	+	+	+	+	+
NiFe hydrogenase Group 1a	K06282	hyaA, hybO; hydrogenase small subunit [EC:1.12.99.6]	9	8	7	4	6	6	+	+	+	+	+	+	+	+	+	+	+	+	Absent	Absent	Absent	Absent	Absent	Absent
	K04653	hypC; hydrogenase expression/formation protein HypC	+	+	+	+	+	+	+	+	+	+	+	+	+	+	+	+	+	+	Absent	Absent	Absent	Absent	Absent	Absent
	K04654	hypD; hydrogenase expression/formation protein HypD	+	+	+	+	+	+	+	+	+	+	+	+	+	+	+	+	+	+	Absent	Absent	Absent	Absent	Absent	Absent
	K06281	hyaB, hybC; hydrogenase large subunit [EC:1.12.99.6]	2	3	4	3	2	2	2	3	4	3	2	2	+	+	+	+	+	+	Absent	Absent	Absent	Absent	Absent	Absent
	K03605	hyaD, hybD; hydrogenase maturation protease [EC:3.4.23.-]	+	+	+	+	+	+	+	+	+	+	+	+	+	+	+	+	+	+	+	+	+	+	+	+
	K04652	hypB; hydrogenase nickel incorporation protein HypB	+	+	+	+	+	+	+	+	+	+	+	+	Absent	Absent	Absent	Absent	Absent	Absent	Absent	Absent	Absent	Absent	Absent	Absent
	K04651	hypA, hybF; hydrogenase nickel incorporation protein HypA/HybF	+	+	+	+	+	+	+	+	+	+	+	+	+	+	+	+	+	+	+	+	+	+	+	+
NiFe hydrogenase Group 1k	K23549	hupV; uptake hydrogenase large subunit [EC:1.12.99.6]	+	+	+	+	+	+	+	+	+	+	+	+	Absent	Absent	Absent	Absent	Absent	Absent	Absent	Absent	Absent	Absent	Absent	Absent
NiFe hydrogenase Group 3b	K17996	hydB; sulfhydrogenase subunit beta (sulfur reductase) [EC:1.12.98.4]	Absent	Absent	Absent	Absent	Absent	Absent	Absent	Absent	Absent	Absent	Absent	Absent	+	+	+	+	+	+	Absent	Absent	Absent	Absent	Absent	Absent
	K17995	hydG; sulfhydrogenase subunit gamma (sulfur reductase) [EC:1.12.98.4]	Absent	Absent	Absent	Absent	Absent	Absent	Absent	Absent	Absent	Absent	Absent	Absent	Absent	Absent	Absent	Absent	Absent	Absent	Absent	Absent	Absent	Absent	Absent	Absent
	K17994	hydD; sulfhydrogenase subunit delta [EC:1.12.1.3 1.12.1.5]	Absent	Absent	Absent	Absent	Absent	Absent	Absent	Absent	Absent	Absent	Absent	Absent	+	+	+	+	+	+	Absent	Absent	Absent	Absent	Absent	Absent
	K17993	hydA; sulfhydrogenase subunit alpha [EC:1.12.1.3 1.12.1.5]	Absent	Absent	Absent	Absent	Absent	Absent	+	+	+	+	+	+	+	+	+	+	+	+	Absent	Absent	Absent	Absent	Absent	Absent
Heterodisulfide reductase	K08265	hdrE; heterodisulfide reductase subunit E [EC:1.8.98.1]	4	2	4	1	1	3	+	+	+	+	+	+	Absent	Absent	Absent	Absent	Absent	Absent	+	+	+	+	+	+
	K08264	hdrD; heterodisulfide reductase subunit D [EC:1.8.98.1]	+	+	+	+	+	+	4	2	4	1	1	3	+	+	+	+	+	+	+	+	+	+	+	+
	K03390	hdrC2; heterodisulfide reductase subunit C2 [EC:1.8.7.3 1.8.98.4 1.8.98.5 1.8.98.6]	+	+	+	+	+	+	+	+	+	+	+	+	+	+	+	+	+	+	+	+	+	+	+	+
	K03389	hdrB2; heterodisulfide reductase subunit B2 [EC:1.8.7.3 1.8.98.4 1.8.98.5 1.8.98.6]	+	+	+	+	+	+	1	1	0	1	1	0	+	+	+	+	+	+	+	+	+	+	+	+
	K03388	hdrA2; heterodisulfide reductase subunit A2 [EC:1.8.7.3 1.8.98.4 1.8.98.5 1.8.98.6]	+	+	+	+	+	+	+	+	+	+	+	+	+	+	+	+	+	+	+	+	+	+	+	+
	K22169	fpoN; F420H2 dehydrogenase subunit N [EC:1.5.98.3]	3	2	2	2	1	1	3	2	2	2	1	1	Absent	Absent	Absent	Absent	Absent	Absent	Absent	Absent	Absent	Absent	Absent	Absent
	K22168	fpoM; F420H2 dehydrogenase subunit M [EC:1.5.98.3]	+	+	+	+	+	+	+	+	+	+	+	+	Absent	Absent	Absent	Absent	Absent	Absent	Absent	Absent	Absent	Absent	Absent	Absent
	K22167	fpoL; F420H2 dehydrogenase subunit L [EC:1.5.98.3]	+	+	+	+	+	+	+	+	+	+	+	+	Absent	Absent	Absent	Absent	Absent	Absent	Absent	Absent	Absent	Absent	Absent	Absent
	K22162	fpoF; F420H2 dehydrogenase subunit F [EC:1.5.7.2 1.5.98.3]	+	+	+	+	+	+	Absent	Absent	Absent	Absent	Absent	Absent	+	+	+	+	+	+	+	+	+	+	+	+
	K22166	fpoK; F420H2 dehydrogenase subunit K [EC:1.5.98.3]	+	+	+	+	+	+	+	+	+	+	+	+	Absent	Absent	Absent	Absent	Absent	Absent	Absent	Absent	Absent	Absent	Absent	Absent
	K00338	nuoI; NADH-quinone oxidoreductase subunit I [EC:7.1.1.2]	+	+	+	+	+	+	+	+	+	+	+	+	Absent	Absent	Absent	Absent	Absent	Absent	Absent	Absent	Absent	Absent	Absent	Absent
	K00337	nuoH; NADH-quinone oxidoreductase subunit H [EC:7.1.1.2]	+	+	+	+	+	+	+	+	+	+	+	+	Absent	Absent	Absent	Absent	Absent	Absent	Absent	Absent	Absent	Absent	Absent	Absent
	K00333	nuoD; NADH-quinone oxidoreductase subunit D [EC:7.1.1.2]	+	+	+	+	+	+	+	+	+	+	+	+	Absent	Absent	Absent	Absent	Absent	Absent	Absent	Absent	Absent	Absent	Absent	Absent
	K00332	nuoC; NADH-quinone oxidoreductase subunit C [EC:7.1.1.2]	+	+	+	+	+	+	+	+	+	+	+	+	Absent	Absent	Absent	Absent	Absent	Absent	Absent	Absent	Absent	Absent	Absent	Absent
	K00331	nuoB; NADH-quinone oxidoreductase subunit B [EC:7.1.1.2]	+	+	+	+	+	+	+	+	+	+	+	+	Absent	Absent	Absent	Absent	Absent	Absent	Absent	Absent	Absent	Absent	Absent	Absent
Sulfur-related	K00958	sat, met3; sulfate adenylyltransferase [EC:2.7.7.4]	+	+	+	+	+	+	+	+	+	+	+	+	Absent	Absent	Absent	Absent	Absent	Absent	Absent	Absent	Absent	Absent	Absent	Absent
	K00385	asrC; anaerobic sulfite reductase subunit C	3	4	4	4	2	4	+	+	+	+	+	+	+	+	+	+	+	+	+	+	+	+	+	+
	K00390	cysH; phosphoadenosine phosphosulfate reductase [EC:1.8.4.8 1.8.4.10]	+	+	+	+	+	+	+	+	+	+	+	+	+	+	+	+	+	+	+	+	+	+	+	+
	K11717	sufS; cysteine desulfurase / selenocysteine lyase [EC:2.8.1.7 4.4.1.16]	+	+	+	+	+	+	+	+	+	+	+	+	+	+	+	+	+	+	+	+	+	+	+	+
	K00381	cysI; sulfite reductase (NADPH) hemoprotein beta-component [EC:1.8.1.2]	+	+	+	+	+	+	+	+	+	+	+	+	Absent	Absent	Absent	Absent	Absent	Absent	Absent	Absent	Absent	Absent	Absent	Absent
	K00860	cysC; adenylylsulfate kinase [EC:2.7.1.25]	+	+	+	+	+	+	Absent	Absent	Absent	Absent	Absent	Absent	+	+	+	+	+	+	+	+	+	+	+	+
	K04487	iscS, NFS1; cysteine desulfurase [EC:2.8.1.7]	+	+	+	+	+	+	+	+	+	+	+	+	+	+	+	+	+	+	+	+	+	+	+	+
	K04085	tusA, sirA; tRNA 2-thiouridine synthesizing protein A [EC:2.8.1.-]	+	+	+	+	+	+	+	+	+	+	+	+	Absent	Absent	Absent	Absent	Absent	Absent	+	+	+	+	+	+
Archaeal flagellar	EggNOG	archaeal flagellar protein	+	+	+	+	+	+	+	+	+	+	+	+	Absent	Absent	Absent	Absent	Absent	Absent	+	+	+	+	+	+
	EggNOG	Archaebacterial flagellin (FlaG)	+	+	+	+	+	+	+	+	+	+	+	+	Absent	Absent	Absent	Absent	Absent	Absent	+	+	+	+	+	+
	K07327	flaD; archaeal flagellar protein FlaD	0	2	2	1	1	1	0	2	2	1	1	1	Absent	Absent	Absent	Absent	Absent	Absent	Absent	Absent	Absent	Absent	Absent	Absent
	K07325	K07325 archaeal flagellin FlaB	4	2	3	2	3	5	+	+	+	+	+	+	Absent	Absent	Absent	Absent	Absent	Absent	Absent	Absent	Absent	Absent	Absent	Absent
	K23255	pilA; archaeal type IV pilus assembly protein PilA	+	+	+	+	+	+	+	+	+	+	+	+	+	+	+	+	+	+	Absent	Absent	Absent	Absent	Absent	Absent

## Sheet: Dataset S7 (CPR DPANN Proteome)
Dataset S7: Predicted functions for proteins expressed in CPR bacteria and DPANN archaea
														CD-search				Blastp
		MAG ID	MAG name	CDS accession	Filtered Spectra	KR13_Nov_Run1	KR13_Nov_Run2	KR13_Nov_Run3	KR13_Sep_Run1	KR13_Sep_Run2	KR13_Sep_Run3	KEGG KO	KEGG Description	Domain families (NCBI CDD)	E-value	Superfamily (NCBI CDD)	Description	Closest annotated gene sequence (BLASTp)	Annotatation of closest gene sequence (BLASTp)	% ID (BLASTp)
CPR	1	RBG-13-40-8-A (f) N2.18	Portnoybacterales N2.18	KR13N2_k141_81697_23	176	34	34	37	21	22	28	0	-	-	-	-		TSC90608	putative Ca2+-binding protein/Peptidoglycan-binding (PGRP) domain of peptidoglycan hydrolases [Cell wall/membrane/envelope biogenesis]; COG3409	37.49
	2	RBG-13-40-8-A (f) N2.18	Portnoybacterales N2.18	KR13N2_k141_188206_11	4	0	2	1	0	0	1	K03744	lemA; LemA protein	pfam04011	1.06e-95	cl00742	Predicted to be extracellular, unknown function.The lemA gene of plant pathogenic strains of Pseudomonas syringae is required for disease lesion formation as well as for production of several phytotoxins and extracellular protease activity	HGW67783.1	LemA family protein	79.35
	3	GWA2-46-15 (g) N2.34	Paceibacterales GWA2-46-15 N2.34	KR13N2_k141_83481_1	36	3	7	7	6	5	8	0	-	pfam01471/COG3409	4.73e-07	cl38043	Putative peptidoglycan binding domain	KKW08242.1	Cell wall surface anchor family protein/Putative peptidoglycan binding domain; pfam01471	72.36
	4	GWE2-39-37 (f) N2.35	Patescibacteria GWE2-39-37 N2.35	KR13N2_k141_259619_18	205	35	40	30	31	33	36	0	-	-	-	-		KKR33623.1	Cell wall surface anchor family protein	46.68
	5	GWE2-39-37 (f) N2.35	Patescibacteria GWE2-39-37 N2.35	KR13N2_k141_114641_4	7	2	1	1	2	0	1	0	-	-	-	-		OIO52761.1	Hypothetical protein	70
	6	GCA-002772895 (g) N2.78	Patescibacteria SG8-24 N2.78	KR13N2_k141_475027_11	144	26	22	27	23	18	28	0	-	-	-	-		KKW34348.1	Cell wall surface anchor family protein	33.16
	7	UBA12079 (g) N2.81	Paceibacteria UBA9983 N2.81	KR13N2_k141_78216_6	171	31	38	24	23	24	31	0	-	pfam01471	4.63616e-06	cl38043	Putative peptidoglycan binding domain	TSD02995.1	cell wall surface anchor family protein/Peptidoglycan-binding (PGRP) domain of peptidoglycan hydrolases [Cell wall/membrane/envelope biogenesis]; COG3409	56.22
	8	UBA12079 (g) N2.81	Paceibacteria UBA9983 N2.81	KR13N2_k141_407461_14	7	2	1	1	1	1	1	K03530	hupB; DNA-binding protein HU-beta	cd13831	2.88e-35	cl00257	HU11, HU29, Histone-like DNA binding protein HU. DNA sequence specific (IHF) and non-specific (HU) domains. This family includes integration host factor (IHF) and HU, also called type II DNA-binding proteins. IHF is an essential cofactor in phage lambda site-specific recomination, having an architectural role during assembly of specialised nucleoprotein (snups).	OGD67343.1	DNA-binding protein HU	82.42
	9	UBA9934 (g) N2.9	Patescibacteria UBA9934 N2.9	KR13N2_k141_100149_21	39	5	6	6	6	7	9	0	-	-	-	-		KKU09163.1	Platelet binding protein GspB	39.13
	10	UBA9934 (g) N2.9	Patescibacteria UBA9934 N2.9	KR13N2_k141_518469_4	20	2	5	3	3	2	5	0	-	pfam08239	7.8e-07	cl17036	Bacterial SH3 domain. SH3 domain containing proteins play versatile and diverse roles in the cell, including regulation of enzymes, chanign the subcelluar location of singalling pathway components and mediating the formation of multiprotein complax assemblies	NQU82890.1	peptidoglycan-binding protein	35.09
	11	UBA9934 (g) N2.9	Patescibacteria UBA9934 N2.9	KR13N2_k141_507986_7	7	1	2	1	1	1	1	0	-	-	-	-		NQV12133.1	carboxypeptidase regulatory-like domain-containing protein	44.85
	12	Staskawiczbacteraceae (f) N1.36	Staskawiczbacteraceae N1.36	KR13N1_k141_91138_10	938	155	181	160	131	147	164	0	-	-	-	-		MBI2055031.1	Peptidoglycan binding protein	34
	13	Staskawiczbacteraceae (f) N1.36	Staskawiczbacteraceae N1.36	KR13N1_k141_197302_11	259	45	50	47	32	47	38	0	-	pfam01471	0.00164893	cl38043	Putative peptidoglycan binding domain	MBI4122987.1	peptidoglycan-binding protein	42.56
	14	Staskawiczbacteraceae (f) N1.36	Staskawiczbacteraceae N1.36	KR13N1_k141_91138_8	21	4	3	4	4	2	4	0	-	pfam08239	1.22e-06	cl17036	Bacterial SH3 domain	MBI2462782.1	carboxypeptidase regulatory-like domain-containing protein	40.82
	15	Staskawiczbacteraceae (f) N1.36	Staskawiczbacteraceae N1.36	KR13N1_k141_100019_28	19	4	6	4	1	2	2	K02935	RP-L7; large subunit ribosomal protein L7/L12	PRK00157	4.56e-28	cl29565	50S ribosomal protein L7/L12	MBI1866221.1	50S ribosomal protein L7/L12	77.1
	16	Staskawiczbacteraceae (f) N1.36	Staskawiczbacteraceae N1.36	KR13N1_k141_56937_32	18	4	7	4	1	0	2	0	-	-	-	-		KKQ86831.1	Type 4 pilus subunit PilA/Tfp pilus assembly protein, major pilin PilA [Cell motility, Extracellular structures]; COG4969 / IV_pilin_GFxxxE"/"prepilin-type N-terminal cleavage/methylation domain; TIGR02532	45.16
	17	Staskawiczbacteraceae (f) N1.36	Staskawiczbacteraceae N1.36	KR13N1_k141_100019_2	18	3	3	5	1	3	3	0	-	-	0.00523	cd01369	Kinesin motor domain. Catalytic (head) domain has ATPase activity	TSC94246.1	Hypothetical protein	42.74
	18	Staskawiczbacteraceae (f) N1.36	Staskawiczbacteraceae N1.36	KR13N1_k141_259803_11	12	2	2	2	2	2	2	0	-	-	-	-		KKP31958.1	Heavy metal transport/detoxification protein/Copper chaperone CopZ [Inorganic ion transport and metabolism]; COG2608	65.08
	19	Staskawiczbacteraceae (f) N1.36	Staskawiczbacteraceae N1.36	KR13N1_k141_146652_92	8	2	2	1	1	1	1	0	-	cd21608	2.24e-35	cl17169	RNA recognition motif2, cold and freezing stress	PIP23702.1	RNA-binding protein/RNA recognition motif in Helicobacter pylori HP0827 protein and similar proteins; cd12399	85.98
	20	Staskawiczbacteraceae (f) N1.36	Staskawiczbacteraceae N1.36	KR13N1_k141_151285_24	7	0	1	2	2	1	1	0	-	-	-	-		KKU82579.1	Cell wall surface anchor family protein	31.52
	21	Staskawiczbacteraceae (f) N1.36	Staskawiczbacteraceae N1.36	KR13N1_k141_151285_25	7	1	1	2	1	0	2	0	-	-	8.84e-07	pfam06030	DUF916, hypothetical protein of unknown function	QQR64960.1	DUF916 domain-containing protein	44.25
	22	Staskawiczbacteraceae (f) N1.36	Staskawiczbacteraceae N1.36	KR13N1_k141_13770_61	6	1	1	1	2	0	1	0	-	-	2.45e-05	PRK09263	anaerobic ribonucleoside triphosphate reductase	PJA02573.1	transcriptional regulator/Anaerobic ribonucleoside-triphosphate reductase;cl26133	55.95
	23	Staskawiczbacteraceae (f) N1.36	Staskawiczbacteraceae N1.36	KR13N1_k141_108869_7	5	1	2	2	0	0	0	0	-	pfam18915/smart00280	4.66E-13/1.29E-08	cl40921/cl00097	Kazal type serine protease inhibitor	MBA3047856.1	Hypothetical protein	100
	24	Staskawiczbacteraceae (f) N1.36	Staskawiczbacteraceae N1.36	KR13N1_k141_123369_114	5	0	1	0	1	0	3	0	-	-	-	-		KKQ21448.1	Serine protease inhibitor dipetalogastin/Kazal type serine protease inhibitors; smart00280	40.51
	25	GWE2-39-37 (f) N1.67	Patescibacteria GWE2-39-37 N1.67	KR13N1_k141_157464_1	1026	184	198	189	142	147	166	0	-	-	-	-		KKW34348.1	Cell wall surface anchor family protein	38.09
	26	GWE2-39-37 (f) N1.67	Patescibacteria GWE2-39-37 N1.67	KR13N1_k141_52630_3	34	6	6	9	3	3	7	0	-	-	8.24e-07	TIGR02917	TPR repeat lipoprotein	NCS99910.1	tetratricopeptide repeat protein	59.9
	27	GWE2-39-37 (f) N1.67	Patescibacteria GWE2-39-37 N1.67	KR13N1_k141_131160_1	28	7	5	5	4	3	4	K06960	-	cd22533	8.87e-24	cl00098	RNA binding site	MBA3047177.1	KH domain-containing protein	93.69
	28	GWE2-39-37 (f) N1.67	Patescibacteria GWE2-39-37 N1.67	KR13N1_k141_287812_3	25	6	5	6	3	1	4	0	-	-	0.000547	TIGR00927	Transport and binding proteins	KUK66024.1	transmembrane(s)protein	47.41
	29	GWE2-39-37 (f) N1.67	Patescibacteria GWE2-39-37 N1.67	KR13N1_k141_222866_9	17	6	4	3	1	2	1	K02935	RP-L7; large subunit ribosomal protein L7/L12	PRK00157	1.51e-25	cl29565	50S ribosomal protein L7/L12	MBA3046856.1	50S ribosomal protein L7/L12	89.6
	30	GWE2-39-37 (f) N1.67	Patescibacteria GWE2-39-37 N1.67	KR13N1_k141_79207_1	15	2	5	3	2	1	2	K02358	tuf; elongation factor Tu	-	0	PRK00049	elongation factor Tu	MBA3047692.1	elongation factor Tu	100
	31	GWE2-39-37 (f) N1.67	Patescibacteria GWE2-39-37 N1.67	KR13N1_k141_291349_2	8	2	2	2	0	1	1	0	-	-	-	-		KPJ57233.1	Oxaloacetate decarboxylase, gamma chain; pfam04277	47.37
	32	GWE2-39-37 (f) N1.67	Patescibacteria GWE2-39-37 N1.67	KR13N1_k141_59008_6	7	1	1	1	2	1	1	0	-	-	-	-		MBA3047249.1	Hypothetical protein	83.46
	33	GWE2-39-37 (f) S2.64	Patescibacteria GWE2-39-37 S2.64	KR13S2_k141_356740_1	956	171	183	181	132	137	152	0	-	-	-	-		KKW34348.1	Cell wall surface anchor family protein	38.54
	34	GWE2-39-37 (f) S2.64	Patescibacteria GWE2-39-37 S2.64	KR13S2_k141_168688_18	15	2	5	3	2	1	2	K02358	tuf; elongation factor Tu	PRK00049	0	PRK00049	elongation factor Tu	MBA3047692.1	elongation factor Tu	100
	35	GWE2-39-37 (f) S2.64	Patescibacteria GWE2-39-37 S2.64	KR13S2_k141_110364_4	7	0	2	2	0	1	2	K09807	-	-	5.03e-38	COG2968	Uncharacterised conserved protein	MBA3047513	DUF541 domain-containing protein	100
	36	GWE2-39-37 (f) S2.64	Patescibacteria GWE2-39-37 S2.64	KR13S2_k141_224798_7	5	1	2	2	0	0	0	0	Hypothetical Protein	-	-	-		MBA3047856.1	Hypothetical protein	100
	37	UBA2143 (f) S3.58	Portnoybacterales S3.58	KR13S3_k141_101364_25	75	10	13	14	13	11	14	K02358	tuf; elongation factor Tu	PRK00049	0	PRK00049	elongation factor Tu	MAF20739.1	elongation factor Tu	83.46
	38	UBA2143 (f) S3.58	Portnoybacterales S3.58	KR13S3_k141_53145_2	36	9	7	6	4	4	6	0	-	cd21608	5.18e-36	cl17169	RNA recognition motif2, cold and freezing stress	PJE59077.1	RNA-binding protein/RNA recognition motif in Helicobacter pylori HP0827 protein and similar proteins; cd12399	78.16
	39	UBA2143 (f) S3.58	Portnoybacterales S3.58	KR13S3_k141_133847_3	24	5	4	5	2	4	4	K17589	RB1CC1; RB1-inducible coiled-coil protein 1	-	-	-		-	No significant similarity found	-
	40	UBA2143 (f) S3.58	Portnoybacterales S3.58	KR13S3_k141_69974_2	21	4	3	4	4	2	4	0	-	pfam08239	1.22e-06	cl29565	Bacterial SH3 domain	MBI2462782.1	carboxypeptidase regulatory-like domain-containing protein	40.82
	41	UBA2143 (f) S3.58	Portnoybacterales S3.58	KR13S3_k141_144907_2	13	2	3	3	2	2	1	0	-	-	-	-		MBL7155114.1	type 4a pilus biogenesis protein PilO	42.86
	42	UBA2143 (f) S3.58	Portnoybacterales S3.58	KR13S3_k141_109483_1	13	4	0	4	2	1	2	0	-	-	-	-		MBA3064373.1	Hypothetical protein	60.12
	43	UBA2143 (f) S3.58	Portnoybacterales S3.58	KR13S3_k141_32439_4	12	2	2	2	2	2	2	K02935	RP-L7; large subunit ribosomal protein L7/L12	-	-	-		OGZ41466.1	50S ribosomal protein L7/L12	73.68
	44	UBA2143 (f) S3.58	Portnoybacterales S3.58	KR13S3_k141_58650_3	9	1	3	2	1	1	1	K04077	groEL; chaperonin GroEL	PRK00013	0	cl02777	groEL	NQV00673.1	chaperonin GroEL	85.31
	45	UBA2143 (f) S3.58	Portnoybacterales S3.58	KR13S3_k141_109483_5	8	1	1	1	1	2	2	K09807	-	-	-	COG2968	Uncharacterised conserved protein	NQV00760.1	SIMPL domain-containing protein	63.16
	46	UBA2143 (f) S3.58	Portnoybacterales S3.58	KR13S3_k141_78286_1	7	1	1	2	1	1	1	K03530	hupB; DNA-binding protein HU-beta	cd13831	1.05e-39	cl00257	HU11, HU29, Histone-like DNA binding protein HU. DNA sequence specific (IHF) and non-specific (HU) domains. This family includes integration host factor (IHF) and HU, also called type II DNA-binding proteins. IHF is an essential cofactor in phage lambda site-specific recomination, having an architectural role during assembly of specialised nucleoprotein (snups).	MBL7053301.1	HU family DNA-binding protein	83.15
	47	UBA2143 (f) S3.58	Portnoybacterales S3.58	KR13S3_k141_13945_2	7	2	1	2	1	1	0	0	-	-	-	-		NQV00953.1	Hypothetical protein	52.74
	48	UBA2143 (f) S3.58	Portnoybacterales S3.58	KR13S3_k141_50598_8	6	1	2	0	1	1	1	0	hupB; DNA-binding protein HU-beta	cd17574	1.62e-27	cl19078	OmpR family response regulators, involved in stress tolerance	MAF20926.1	response regulator	69.42
	49	B61-G2 (g) S7.74	Shapirobacterales S7.74	KR13S7_k141_474398_15	65	13	10	9	14	9	10	K04077	groEL, HSPD1; chaperonin GroEL	PRK00013	0	cl02777	groEL	RLC33960.1	chaperonin GroEL	87.43
	50	B61-G2 (g) S7.74	Shapirobacterales S7.74	KR13S7_k141_340505_5	45	7	8	7	5	11	7	0	-	-	-	-		KKQ90195.1	Cohesin domain protein	30.71
	51	B61-G2 (g) S7.74	Shapirobacterales S7.74	KR13S7_k141_22004_38	39	8	11	7	3	5	5	0	-	-	0.00872	cd08548	Type I cohesion domain, bind to complimentary protein domain names dockerin, interaction required for the formation of the culluosome, a cellulise-degrading complex. Type I cohesions interactions with dockerin mediate assembly of a range of dockerin-borne enzymes to the complex	KKQ69403.1	Hypothetical protein	38.24
	52	B61-G2 (g) S7.74	Shapirobacterales S7.74	KR13S7_k141_207813_2	27	5	5	5	6	4	2	0	-	cd08547/pfam13385	1.59E-06/1.76E-11	cl14606/cl122861	Type II cohesion domain, type II cohesions interactions with dockerin mediate attachment of the cellulosome complex to the bacterial cell wall	MBN1586435.1	LamG domain-containing protein	29.37
	53	B61-G2 (g) S7.74	Shapirobacterales S7.74	KR13S7_k141_340505_47	17	2	4	4	3	2	2	0	-	cd21608	1.56e-36	cl17169	RNA recognition motif superfamily	MBI2611732.1	RNA-binding protein	62.2
	54	B61-G2 (g) S7.74	Shapirobacterales S7.74	KR13S7_k141_220978_13	10	1	0	2	2	2	3	0	-	cd08547	6.13e-07	cl14606	Type II cohesion domain, type II cohesions interactions with dockerin mediate attachment of the cellulosome complex to the bacterial cell wall	RLC35724.1	Hypothetical protein	55.78
	55	B61-G2 (g) S7.74	Shapirobacterales S7.74	KR13S7_k141_22004_40	10	1	2	2	1	0	4	0	-	-	0.00278	cd14255	Type III dockerin repeat domain, essential to type I and II	MBI2465529.1	Hypothetical protein	45.04
	56	B61-G2 (g) S7.74	Shapirobacterales S7.74	KR13S7_k141_220978_4	8	2	1	2	1	1	1	0	-		3.74e-07	COG3063	Tfp pilus assembly protein PilF (cell motility / extracellular structures)	KKQ69769.1	TPR repeat; pfam13414	46.72
	57	B61-G2 (g) S7.74	Shapirobacterales S7.74	KR13S7_k141_22004_39	7	3	1	2	1	0	0	0	-	-	4.0E-05/3.10E-03	pfam05019/pfam00404	Dockering type I repeat. Binding partner of cohesion domain pfam00963.	KKQ30199.1	Hypothetical protein	36.13
	58	B61-G2 (g) S7.74	Shapirobacterales S7.74	KR13S7_k141_196712_8	7	1	1	1	1	1	2	K02935	RP-L7, MRPL12, rplL; large subunit ribosomal protein L7/L12	PRK00157	3.14e-32	cl29565	50S ribosomal protein L7/L12	RLC34527.1	50S ribosomal protein L7/L12	78.12
	59	B61-G2 (g) S7.74	Shapirobacterales S7.74	KR13S7_k141_184437_13	5	0	2	1	1	0	1	0	-	-	-	-		-	No significant similarity found	-
	60	B61-G2 (g) S7.74	Shapirobacterales S7.74	KR13S7_k141_123561_2	4	0	1	0	0	1	2	0	-	-	-	-		RLC34311.1	Hypothetical protein	58.1
	61	GWE2-39-37 (f) S7.38	Patescibacteria GWE2-39-37 S7.38	KR13S7_k141_236892_6	41	8	9	6	6	6	6	0	-	cd03401	5.69e-68	cl19107	Prohibitin family, SPFH_prohibitin, superfamily members are associated with lipid ragts	MBA3046771.1	prohibitin family protein	94.52
	62	GWE2-39-37 (f) S7.38	Patescibacteria GWE2-39-37 S7.38	KR13S7_k141_454909_1	34	6	6	9	3	3	7	0	-	-	4.92e-05	TIGR02917	PEP_TPR_lipo	NCS99910.1	tetratricopeptide repeat protein	58.02
	63	GWE2-39-37 (f) S7.38	Patescibacteria GWE2-39-37 S7.38	KR13S7_k141_227739_3	28	5	4	6	6	5	2	K04077	groEL, HSPD1; chaperonin GroEL	PRK00013	0	cl02777	chaperonin GroEL	MBA3047520.1	chaperonin GroEL	97.29
	64	GWE2-39-37 (f) S7.38	Patescibacteria GWE2-39-37 S7.38	KR13S7_k141_330156_2	27	6	7	3	4	4	3	K02358	tuf, TUFM; elongation factor Tu	PRK00049	0	PRK00049	elongation factor Tu	MBA3047692.1	elongation factor Tu	95.95
	65	UBA9983 (f) S2.106	Paceibacteria UBA9983 S2.106	KR13S2_k141_82450_3	60	7	12	15	9	8	9	0	-	pfam01471	5.43e-07	COG3409/cl38043	Putative peptidoglycan binding domain	MBI2046280.1	peptidoglycan-binding protein	62.67
	66	ABY1 (c) S2.35	Patescibacteria ABY1 S2.35	KR13S2_k141_683862_33	119	20	16	24	21	17	21	0	-	-	-	-		TSC89702.1	SpoIID/LytB protein/Putative peptidoglycan binding domain; pfam01471	32.11
	67	BM507 (f) S2.53	Patescibacteria BM507 S2.53	KR13S2_k141_634863_38	828	116	109	113	152	154	184	0	-	-	-	-		KKR91178.1	LPXTG-motif cell wall anchor domain protein	45.73
	68	BM507 (f) S2.53	Patescibacteria BM507 S2.53	KR13S2_k141_634863_504	31	6	5	7	4	3	6	K03406	mcp; methyl-accepting chemotaxis protein	smart00283	9.98e-61	cl39097	Methyl-accepting chemotaxis-like domain	MBI5306329.1	methyl-accepting chemotaxis protein	47.22
	69	BM507 (f) S2.53	Patescibacteria BM507 S2.53	KR13S2_k141_257758_104	9	1	3	1	0	2	2	0	-	-	-	-		NOQ68235.1	thioredoxin domain-containing protein	46.44
	70	BM507 (f) S2.53	Patescibacteria BM507 S2.53	KR13S2_k141_357371_34	6	0	1	0	2	2	1	0	-	pfam18884	0.000311	NF033845	Bacterial TSP3 repeat/MSCRAMM family adhesion clumping factor ClfB (Microbial Surface Components Regonising Adhesive Matrix Molecules)	KKQ54004.1	S-layer domain-containing protein/TSP3 repeat_long [structural motif]	37.4
	71	BM507 (f) S2.53	Patescibacteria BM507 S2.53	KR13S2_k141_357371_45	6	0	0	2	2	2	0	0	-	-	-	-		KKQ54819.1	Hypothetical protein	44.88
	72	BM507 (f) S2.53	Patescibacteria BM507 S2.53	KR13S2_k141_189060_84	6	1	1	3	0	1	0	K01007	pps; pyruvate, water dikinase [EC:2.7.9.2]	PRK06464	0	cl40724	phospoenolpyruvate synthase (carbohydrate transport and metabolism)	OGF25714.1	phosphoenolpyruvate synthase	79.44
	73	BM507 (f) S2.53	Patescibacteria BM507 S2.53	KR13S2_k141_634863_263	4	0	0	1	1	1	1	0	-	COG0457	5.46e-05	COG3307	TPR repeat/O-antigen ligase (call wall/membrane/envelope biogenesis)	NCS99910.1	tetratricopeptide repeat protein	55.49
DPANN	1	EXX4484-2 (f) N1.25	Altarchaeia N1.25	KR13N1_k141_253243_4	38	3	3	5	7	9	11	0	-	cd03342	0	cl02777	Archaeal cpn60 (thermosome). Chaperonin family, involved in productive folding of proteins.	RLI92917.1	thermosome subunit	79.14
	2	EXX4484-2 (f) N1.25	Altarchaeia N1.25	KR13N1_k141_88535_6	22	2	5	3	4	3	5	K12589	RRP42; exosome complex component RRP42	PRK04282	1.28e-121	cl34408	Exosome complex protein RRP42	RLI91790.1	RNA binding protein	67.18
	3	EXX4484-2 (f) N1.25	Altarchaeia N1.25	KR13N1_k141_195454_3	21	3	4	2	2	4	6	0	-	pfam13620	0.00805	cl21470	Carboxypeptidase regulatory-like domain	MBN2250750.1	carboxypeptidase regulatory-like domain-containing protein	42.75
	4	EXX4484-2 (f) N1.25	Altarchaeia N1.25	KR13N1_k141_125154_22	20	6	1	4	5	1	3	0	-	-	-	-		PKP54443.1	Hypothetical protein	43.75
	5	EXX4484-2 (f) N1.25	Altarchaeia N1.25	KR13N1_k141_46706_6	18	4	3	3	3	4	1	0	-	pfam04472	1.38e-07	cl00775	Cell division protein SepF	MBN2014588.1	Cell division protein SepF	66.39
	6	EXX4484-2 (f) N1.25	Altarchaeia N1.25	KR13N1_k141_333068_6	13	3	2	2	2	3	1	0	-	PRK12704	5.66e-05	cl31754	phosphodiesterase; Provisional	RLI88161.1	Hypothetical protein	42
	7	EXX4484-2 (f) N1.25	Altarchaeia N1.25	KR13N1_k141_339259_30	12	2	3	1	3	0	3	0	-	cd04491	1.24e-14	cl09930	OB-fold domains that bind to nucleic acids	RLI86436.1	DNA-binding protein	76.6
	8	EXX4484-2 (f) N1.25	Altarchaeia N1.25	KR13N1_k141_267784_23	11	1	1	1	4	3	1	K04043	dnaK; molecular chaperone DnaK	PRK00290	0	cl33876	Molecular chaperone, DnaK superfamily	RLI87949.1	molecular chaperone DnaK	79.61
	9	EXX4484-2 (f) N1.25	Altarchaeia N1.25	KR13N1_k141_313308_14	8	1	1	2	1	2	1	K03531	ftsZ; cell division protein FtsZ	PRK13018	3.98e-135	cl36582	cell division protein FtsZ; Provisional	OYT53930.1	Cell division protein FtsZ	79.18
	10	EXX4484-2 (f) N1.25	Altarchaeia N1.25	KR13N1_k141_158121_30	5	1	0	2	1	0	1	0	-	pfam13620/pfam18911/cd08547	1.32e-4/2.06e-14/2.46e-12	cl21470	Carboxypeptidase regulatory-like domain/PKD domains found in bacterial surface proteins/Type II cohesin domain	MBU4265687.1	carboxypeptidase regulatory-like domain-containing protein	99.84
	11	EXX4484-2 (f) N1.25	Altarchaeia N1.25	KR13N1_k141_29837_37	4	0	0	2	2	0	0	0	-	pfam10670	7.28e-26	cl26499	Domain of unknown function	HDD36584.1	DUF4198 domain containing protein	54.67
	12	SCGC-AAA011-G17 (o) N2.15	Nanoarchaeia N2.15	KR13N2_k141_124185_1	16	2	2	2	3	4	3	0	-	-	-	-		MBL7147275.1	Hypothetical protein	41.27
	13	SCGC-AAA011-G17 (o) N2.15	Nanoarchaeia N2.15	KR13N2_k141_39210_2	7	2	1	1	1	1	1	pyruvate, phosphate dikinase	ppdK; pyruvate, orthophosphate dikinase [EC:2.7.9.1]	PRK09279	0	PRK09279	pyruvate phosphate dikinase	MBD3164793.1	pyruvate, phosphate dikinase	77.33
	14	GW2011-AR17 (f) S2.40*	Nanoarchaeia S2.40	KR13S2_k141_695359_7	295	36	45	44	52	55	63	0	-	-	-	-		HII14440	S-layer protein	49.04

## Sheet: Dataset S8 (dbCAN2)
Dataset S8: Glycoside Hydrolases (GH) and Polysaccharide Lysases (PL) in dereplicated MAGs and SAGs.
CAZyme.ID	X163796.assembled.Hit.numbers	X163796.assembled.Hits	X181707.assembled.Hit.numbers	X181707.assembled.Hits	X181733.assembled.Hit.numbers	X181733.assembled.Hits	X181737.assembled.Hit.numbers	X181737.assembled.Hits	X199665.assembled.Hit.numbers	X199665.assembled.Hits	X199901.assembled.Hit.numbers	X199901.assembled.Hits	X200200.assembled.Hit.numbers	X200200.assembled.Hits	X204585.assembled.Hit.numbers	X204585.assembled.Hits	N1_concoct.108.Hit.numbers	N1_concoct.108.Hits	N1_concoct.14.Hit.numbers	N1_concoct.14.Hits	N1_concoct.33.Hit.numbers	N1_concoct.33.Hits	N1_concoct.64_sub.Hit.numbers	N1_concoct.64_sub.Hits	N1_concoct.69.Hit.numbers	N1_concoct.69.Hits	N1_concoct.74.Hit.numbers	N1_concoct.74.Hits	N2.bin.15.Hit.numbers	N2.bin.15.Hits	N2.bin.18.Hit.numbers	N2.bin.18.Hits	N2.bin.22.Hit.numbers	N2.bin.22.Hits	N2.bin.31.Hit.numbers	N2.bin.31.Hits	N2.bin.34.Hit.numbers	N2.bin.34.Hits	N2.bin.35_sub.Hit.numbers	N2.bin.35_sub.Hits	N2.bin.43.Hit.numbers	N2.bin.43.Hits	N2.bin.53.Hit.numbers	N2.bin.53.Hits	N2.bin.62.Hit.numbers	N2.bin.62.Hits	N2.bin.78_sub.Hit.numbers	N2.bin.78_sub.Hits	N2.bin.81.Hit.numbers
GH001	0	None	1	Ga0214437_156_5	0	None	0	None	0	None	0	None	0	None	0	None	0	None	0	None	0	None	0	None	0	None	3	k141_114140_31;k141_142580_66;k141_94798_49	0	None	1	k141_81697_81	1	k141_147576_10	0	None	0	None	0	None	1	k141_410404_4	0	None	0	None	0	None	0
GH002	0	None	0	None	1	Ga0222570_1039_2	2	Ga0222584_1036_6;Ga0222584_1054_10	0	None	0	None	0	None	0	None	0	None	3	k141_158682_7;k141_167389_4;k141_9033_2	0	None	0	None	0	None	1	k141_261775_40	0	None	0	None	0	None	0	None	0	None	0	None	0	None	0	None	0	None	0	None	0
GH003	0	None	0	None	0	None	0	None	0	None	0	None	0	None	0	None	0	None	0	None	0	None	1	k141_207177_2	1	k141_26656_55	2	k141_12463_2;k141_94798_75	0	None	0	None	0	None	0	None	0	None	0	None	1	k141_41926_26	1	k141_435597_17	0	None	0	None	0
GH004	0	None	0	None	0	None	0	None	0	None	0	None	0	None	0	None	0	None	0	None	0	None	0	None	0	None	0	None	0	None	0	None	0	None	0	None	0	None	0	None	0	None	0	None	0	None	0	None	0
GH005	0	None	0	None	0	None	0	None	0	None	0	None	0	None	0	None	0	None	1	k141_210492_10	0	None	0	None	0	None	0	None	0	None	0	None	0	None	0	None	1	k141_398945_4	0	None	1	k141_410404_6	0	None	0	None	0	None	0
GH006	0	None	0	None	0	None	0	None	0	None	0	None	0	None	0	None	0	None	0	None	0	None	0	None	0	None	0	None	0	None	0	None	0	None	0	None	0	None	0	None	0	None	0	None	0	None	0	None	0
GH008	0	None	0	None	0	None	0	None	0	None	0	None	0	None	0	None	0	None	0	None	0	None	0	None	0	None	0	None	0	None	0	None	0	None	0	None	0	None	0	None	0	None	0	None	0	None	0	None	0
GH009	0	None	0	None	0	None	0	None	0	None	0	None	0	None	0	None	0	None	0	None	0	None	0	None	0	None	0	None	0	None	0	None	0	None	0	None	0	None	0	None	0	None	0	None	0	None	0	None	0
GH010	0	None	0	None	0	None	0	None	0	None	0	None	0	None	0	None	0	None	1	k141_109943_42	0	None	0	None	0	None	0	None	0	None	0	None	0	None	0	None	0	None	0	None	0	None	0	None	0	None	0	None	0
GH013	0	None	1	Ga0214437_101_27	1	Ga0222570_1101_3	0	None	4	Ga0310638_1035_1;Ga0310638_1035_10;Ga0310638_1035_2;Ga0310638_1057_5	0	None	0	None	3	Ga0310671_1011_19;Ga0310671_1012_1;Ga0310671_1012_13	1	k141_264836_2	4	k141_161010_1;k141_229665_37;k141_59446_1;k141_79635_21	2	k141_193860_1;k141_97400_1	3	k141_248502_8;k141_346527_1;k141_82290_3	2	k141_157681_60;k141_177455_96	12	k141_121496_32;k141_12463_59;k141_12463_75;k141_142580_69;k141_17529_122;k141_17529_123;k141_17529_124;k141_261775_2;k141_48764_30;k141_48764_30;k141_69691_3;k141_94798_174	0	None	0	None	0	None	1	k141_383008_9	0	None	0	None	9	k141_170552_4;k141_170552_40;k141_447498_35;k141_538155_55;k141_538155_56;k141_538155_57;k141_538155_58;k141_538155_59;k141_73864_3	1	k141_67334_3	0	None	0	None	0
GH014	0	None	0	None	0	None	0	None	0	None	0	None	0	None	0	None	0	None	0	None	0	None	0	None	0	None	1	k141_48797_10	0	None	0	None	0	None	0	None	0	None	0	None	0	None	0	None	0	None	0	None	0
GH015	0	None	0	None	0	None	0	None	0	None	0	None	0	None	0	None	0	None	0	None	0	None	0	None	0	None	0	None	0	None	0	None	0	None	0	None	0	None	0	None	1	k141_447498_28	0	None	0	None	0	None	0
GH016	0	None	0	None	0	None	0	None	0	None	0	None	0	None	0	None	0	None	0	None	0	None	0	None	0	None	0	None	0	None	0	None	0	None	0	None	0	None	0	None	0	None	0	None	0	None	0	None	0
GH017	0	None	0	None	0	None	0	None	0	None	0	None	0	None	0	None	0	None	0	None	0	None	0	None	0	None	0	None	0	None	0	None	0	None	0	None	0	None	0	None	3	k141_312102_2;k141_349472_16;k141_541192_13	0	None	0	None	0	None	0
GH018	0	None	0	None	0	None	0	None	0	None	0	None	0	None	1	Ga0310671_1005_31	1	k141_270761_1	0	None	0	None	0	None	0	None	1	k141_69691_1	0	None	0	None	0	None	0	None	0	None	0	None	1	k141_99384_5	0	None	0	None	0	None	0
GH019	0	None	0	None	0	None	0	None	0	None	0	None	0	None	0	None	0	None	0	None	0	None	0	None	0	None	0	None	0	None	0	None	0	None	0	None	0	None	0	None	2	k141_129951_7;k141_194316_7	0	None	0	None	0	None	0
GH020	0	None	0	None	0	None	0	None	0	None	0	None	0	None	0	None	0	None	0	None	0	None	0	None	0	None	0	None	0	None	0	None	0	None	0	None	0	None	0	None	0	None	0	None	0	None	0	None	0
GH023	0	None	0	None	0	None	1	Ga0222584_1108_6	1	Ga0310638_1040_10	0	None	0	None	0	None	0	None	0	None	2	k141_339951_2;k141_58936_4	8	k141_153959_5;k141_236737_1;k141_25144_2;k141_256829_3;k141_50310_2;k141_69063_7;k141_6941_10;k141_85680_2	6	k141_205116_1;k141_216604_148;k141_216604_39;k141_219193_1;k141_330711_54;k141_343078_82	1	k141_115603_14	1	k141_413129_14	0	None	0	None	0	None	0	None	0	None	3	k141_12348_19;k141_171240_19;k141_229971_55	2	k141_247812_2;k141_363910_12	6	k141_130230_3;k141_191280_3;k141_207046_3;k141_280137_7;k141_392463_4;k141_539585_4	0	None	0
GH024	0	None	0	None	0	None	0	None	0	None	0	None	0	None	0	None	0	None	0	None	0	None	0	None	0	None	0	None	0	None	0	None	0	None	0	None	0	None	0	None	0	None	0	None	0	None	0	None	0
GH025	0	None	0	None	0	None	0	None	0	None	0	None	0	None	0	None	0	None	0	None	0	None	0	None	0	None	0	None	0	None	0	None	0	None	0	None	0	None	0	None	0	None	0	None	0	None	0	None	0
GH026	0	None	0	None	0	None	0	None	0	None	0	None	0	None	0	None	0	None	0	None	0	None	0	None	0	None	0	None	0	None	0	None	0	None	0	None	0	None	0	None	1	k141_99384_4	0	None	0	None	0	None	0
GH027	0	None	0	None	0	None	0	None	0	None	0	None	0	None	0	None	0	None	1	k141_162413_3	0	None	0	None	0	None	0	None	0	None	0	None	0	None	0	None	0	None	0	None	0	None	0	None	0	None	0	None	0
GH028	0	None	0	None	0	None	0	None	0	None	0	None	0	None	0	None	0	None	0	None	0	None	0	None	0	None	0	None	0	None	0	None	0	None	0	None	0	None	0	None	0	None	0	None	0	None	0	None	0
GH029	0	None	0	None	0	None	3	Ga0222584_1016_6;Ga0222584_1072_3;Ga0222584_1105_3	0	None	0	None	0	None	0	None	0	None	2	k141_232730_2;k141_256258_24	0	None	0	None	0	None	0	None	0	None	0	None	0	None	0	None	0	None	0	None	0	None	0	None	0	None	0	None	0
GH030	0	None	0	None	0	None	0	None	0	None	0	None	0	None	0	None	0	None	0	None	0	None	0	None	0	None	0	None	0	None	0	None	0	None	0	None	0	None	0	None	0	None	0	None	0	None	0	None	0
GH031	0	None	0	None	0	None	0	None	0	None	0	None	0	None	0	None	0	None	0	None	0	None	0	None	0	None	0	None	0	None	0	None	0	None	0	None	0	None	0	None	0	None	0	None	0	None	0	None	0
GH032	0	None	0	None	1	Ga0222570_1007_10	0	None	0	None	0	None	0	None	0	None	0	None	0	None	0	None	0	None	0	None	0	None	0	None	0	None	0	None	0	None	0	None	0	None	0	None	0	None	0	None	0	None	0
GH033	0	None	0	None	0	None	0	None	0	None	0	None	0	None	0	None	0	None	4	k141_10266_1;k141_10266_4;k141_105313_29;k141_11855_17	0	None	0	None	0	None	1	k141_33082_33	0	None	0	None	0	None	0	None	0	None	0	None	0	None	0	None	0	None	0	None	0
GH035	0	None	0	None	0	None	0	None	0	None	0	None	0	None	0	None	0	None	0	None	0	None	0	None	0	None	0	None	0	None	0	None	0	None	0	None	0	None	0	None	0	None	0	None	0	None	0	None	0
GH036	0	None	0	None	0	None	0	None	0	None	0	None	0	None	0	None	0	None	1	k141_109616_2	0	None	0	None	0	None	0	None	0	None	0	None	0	None	0	None	0	None	0	None	0	None	1	k141_331313_1	0	None	0	None	0
GH037	0	None	0	None	0	None	1	Ga0222584_1042_11	0	None	0	None	0	None	0	None	0	None	0	None	0	None	0	None	0	None	0	None	0	None	0	None	0	None	0	None	0	None	0	None	0	None	0	None	0	None	0	None	0
GH038	0	None	0	None	1	Ga0222570_1039_1	1	Ga0222584_1024_13	0	None	0	None	0	None	0	None	0	None	1	k141_301308_1	0	None	0	None	0	None	0	None	0	None	0	None	0	None	0	None	0	None	0	None	0	None	0	None	0	None	0	None	0
GH039	0	None	0	None	0	None	0	None	1	Ga0310638_1039_13	0	None	0	None	0	None	1	k141_134345_2	0	None	0	None	0	None	0	None	0	None	0	None	0	None	1	k141_366555_24	0	None	0	None	0	None	0	None	0	None	0	None	0	None	0
GH042	0	None	0	None	0	None	0	None	0	None	0	None	0	None	0	None	0	None	0	None	0	None	0	None	0	None	0	None	0	None	0	None	0	None	0	None	0	None	0	None	0	None	0	None	0	None	0	None	0
GH043	0	None	0	None	0	None	0	None	0	None	0	None	0	None	0	None	0	None	0	None	0	None	0	None	0	None	0	None	0	None	0	None	0	None	0	None	0	None	0	None	0	None	0	None	0	None	0	None	0
GH044	0	None	0	None	0	None	0	None	0	None	0	None	0	None	0	None	0	None	0	None	0	None	0	None	0	None	1	k141_175373_24	0	None	0	None	0	None	0	None	0	None	0	None	0	None	0	None	0	None	0	None	0
GH051	0	None	0	None	0	None	1	Ga0222584_1048_3	0	None	0	None	0	None	0	None	0	None	0	None	0	None	0	None	0	None	0	None	0	None	0	None	0	None	0	None	0	None	0	None	0	None	0	None	0	None	0	None	0
GH053	0	None	0	None	0	None	0	None	0	None	0	None	0	None	0	None	0	None	0	None	0	None	0	None	0	None	0	None	0	None	0	None	0	None	0	None	0	None	0	None	0	None	0	None	0	None	0	None	0
GH057	0	None	1	Ga0214437_143_5	0	None	0	None	1	Ga0310638_1035_6	0	None	1	Ga0316295_102_51	0	None	0	None	2	k141_54967_1;k141_54967_3	4	k141_207352_18;k141_212434_18;k141_291789_1;k141_308733_29	2	k141_213189_2;k141_225371_1	2	k141_248766_56;k141_248766_57	0	None	1	k141_170130_10	0	None	0	None	2	k141_109022_22;k141_271870_14	1	k141_445776_20	0	None	2	k141_1456_14;k141_302742_29	0	None	2	k141_130230_2;k141_251546_2	0	None	0
GH063	0	None	0	None	0	None	0	None	0	None	0	None	0	None	0	None	0	None	1	k141_95336_6	0	None	0	None	0	None	0	None	0	None	0	None	0	None	0	None	0	None	0	None	0	None	0	None	0	None	0	None	0
GH064	0	None	0	None	0	None	0	None	0	None	0	None	0	None	0	None	0	None	0	None	0	None	0	None	0	None	0	None	0	None	0	None	0	None	0	None	0	None	0	None	0	None	0	None	0	None	0	None	0
GH065	0	None	0	None	1	Ga0222570_1050_1	0	None	0	None	0	None	0	None	0	None	0	None	0	None	0	None	0	None	0	None	1	k141_94798_99	0	None	0	None	1	k141_463329_6	1	k141_109022_20	0	None	0	None	0	None	0	None	0	None	0	None	0
GH066	0	None	0	None	0	None	0	None	0	None	0	None	0	None	0	None	0	None	0	None	0	None	0	None	0	None	0	None	0	None	0	None	0	None	0	None	0	None	0	None	0	None	0	None	0	None	0	None	0
GH071	0	None	0	None	0	None	0	None	0	None	0	None	0	None	0	None	0	None	0	None	0	None	0	None	0	None	1	k141_48764_13	0	None	0	None	0	None	0	None	0	None	0	None	0	None	0	None	0	None	0	None	0
GH073	0	None	0	None	0	None	0	None	0	None	0	None	0	None	0	None	0	None	0	None	0	None	0	None	0	None	0	None	0	None	0	None	0	None	0	None	0	None	0	None	2	k141_528878_83;k141_95892_16	0	None	0	None	0	None	0
GH074	0	None	0	None	0	None	0	None	0	None	0	None	0	None	0	None	0	None	0	None	0	None	0	None	0	None	0	None	0	None	0	None	0	None	0	None	0	None	0	None	0	None	0	None	0	None	0	None	0
GH077	0	None	0	None	0	None	0	None	0	None	0	None	0	None	0	None	1	k141_170390_2	0	None	0	None	0	None	0	None	1	k141_42432_9	0	None	0	None	0	None	3	k141_198728_12;k141_198728_13;k141_42220_3	0	None	0	None	3	k141_302742_26;k141_538155_55;k141_73864_5	0	None	1	k141_489643_9	0	None	0
GH078	0	None	0	None	0	None	2	Ga0222584_1082_4;Ga0222584_1128_1	0	None	0	None	0	None	0	None	0	None	5	k141_10266_5;k141_167389_8;k141_192222_12;k141_340208_2;k141_39181_1	0	None	0	None	0	None	0	None	0	None	0	None	0	None	0	None	0	None	0	None	0	None	0	None	0	None	0	None	0
GH079	0	None	0	None	0	None	0	None	0	None	0	None	0	None	0	None	0	None	0	None	0	None	0	None	0	None	0	None	0	None	0	None	0	None	0	None	0	None	0	None	0	None	0	None	0	None	0	None	0
GH081	0	None	0	None	0	None	0	None	0	None	0	None	0	None	0	None	0	None	0	None	0	None	0	None	0	None	1	k141_7460_19	0	None	0	None	0	None	0	None	0	None	0	None	0	None	0	None	0	None	0	None	0
GH088	0	None	0	None	0	None	0	None	0	None	0	None	0	None	0	None	0	None	1	k141_264741_2	0	None	0	None	0	None	0	None	0	None	0	None	0	None	0	None	0	None	0	None	0	None	0	None	0	None	0	None	0
GH089	0	None	0	None	0	None	0	None	0	None	0	None	0	None	0	None	0	None	0	None	0	None	0	None	0	None	0	None	0	None	0	None	0	None	0	None	0	None	0	None	0	None	0	None	0	None	0	None	0
GH092	0	None	0	None	0	None	0	None	0	None	0	None	0	None	0	None	0	None	0	None	0	None	0	None	0	None	0	None	0	None	0	None	0	None	0	None	0	None	0	None	0	None	0	None	0	None	0	None	0
GH093	0	None	0	None	0	None	0	None	0	None	0	None	0	None	0	None	0	None	0	None	0	None	0	None	0	None	0	None	0	None	0	None	0	None	0	None	0	None	0	None	0	None	0	None	0	None	0	None	0
GH094	0	None	0	None	0	None	1	Ga0222584_1016_1	0	None	0	None	0	None	0	None	0	None	0	None	0	None	0	None	0	None	1	k141_143581_1	0	None	0	None	0	None	1	k141_157840_6	0	None	0	None	0	None	0	None	0	None	0	None	0
GH095	0	None	0	None	0	None	0	None	0	None	0	None	0	None	0	None	0	None	0	None	0	None	0	None	0	None	0	None	0	None	0	None	0	None	0	None	0	None	0	None	0	None	0	None	0	None	0	None	0
GH097	0	None	0	None	0	None	0	None	0	None	0	None	0	None	0	None	0	None	0	None	0	None	0	None	0	None	0	None	0	None	0	None	0	None	0	None	0	None	0	None	0	None	0	None	0	None	0	None	0
GH099	0	None	0	None	0	None	0	None	0	None	0	None	0	None	0	None	0	None	0	None	0	None	0	None	0	None	0	None	0	None	0	None	0	None	0	None	0	None	0	None	0	None	0	None	0	None	0	None	0
GH100	0	None	0	None	0	None	0	None	0	None	0	None	0	None	0	None	0	None	0	None	0	None	0	None	0	None	0	None	0	None	0	None	0	None	0	None	0	None	0	None	0	None	0	None	0	None	0	None	0
GH102	0	None	0	None	0	None	0	None	0	None	0	None	0	None	0	None	0	None	0	None	0	None	1	k141_256067_4	1	k141_300078_35	0	None	0	None	0	None	0	None	0	None	0	None	0	None	1	k141_371484_43	1	k141_331068_11	1	k141_124583_12	0	None	0
GH103	0	None	0	None	0	None	0	None	0	None	0	None	0	None	0	None	0	None	0	None	0	None	0	None	1	k141_310157_61	0	None	0	None	0	None	0	None	0	None	0	None	0	None	1	k141_371484_39	1	k141_18296_6	1	k141_263512_34	0	None	0
GH104	0	None	0	None	0	None	0	None	0	None	0	None	0	None	0	None	0	None	0	None	0	None	0	None	0	None	0	None	0	None	0	None	0	None	0	None	0	None	0	None	0	None	0	None	0	None	0	None	0
GH105	0	None	0	None	0	None	0	None	0	None	0	None	0	None	0	None	0	None	0	None	0	None	0	None	0	None	0	None	0	None	0	None	0	None	0	None	0	None	0	None	0	None	0	None	0	None	0	None	0
GH106	0	None	0	None	0	None	0	None	0	None	0	None	0	None	0	None	0	None	2	k141_195451_6;k141_237813_17	0	None	0	None	0	None	0	None	0	None	0	None	0	None	0	None	0	None	0	None	0	None	0	None	0	None	0	None	0
GH108	0	None	0	None	0	None	0	None	0	None	0	None	0	None	0	None	0	None	0	None	0	None	0	None	0	None	0	None	0	None	0	None	0	None	0	None	0	None	0	None	0	None	0	None	0	None	0	None	0
GH109	0	None	0	None	1	Ga0222570_1011_1	6	Ga0222584_1001_12;Ga0222584_1001_8;Ga0222584_1008_24;Ga0222584_1013_2;Ga0222584_1071_4;Ga0222584_1107_1	0	None	0	None	0	None	1	Ga0310671_1018_21	0	None	8	k141_109936_7;k141_137402_18;k141_156364_4;k141_187515_3;k141_187641_29;k141_187641_31;k141_209034_1;k141_24666_19	1	k141_135091_4	0	None	0	None	0	None	0	None	0	None	0	None	0	None	0	None	0	None	0	None	0	None	0	None	0	None	0
GH113	0	None	0	None	0	None	0	None	0	None	0	None	0	None	0	None	0	None	0	None	0	None	0	None	0	None	0	None	0	None	0	None	3	k141_529441_1;k141_529441_3;k141_529441_9	0	None	0	None	0	None	0	None	0	None	0	None	0	None	0
GH114	1	Ga0214422_1001_34	0	None	0	None	0	None	0	None	0	None	0	None	0	None	0	None	0	None	0	None	0	None	0	None	1	k141_227956_34	0	None	0	None	0	None	0	None	0	None	0	None	0	None	0	None	0	None	0	None	0
GH116	0	None	0	None	0	None	0	None	0	None	0	None	0	None	0	None	0	None	0	None	0	None	0	None	0	None	0	None	0	None	0	None	0	None	0	None	0	None	0	None	0	None	0	None	0	None	0	None	0
GH123	0	None	0	None	0	None	0	None	0	None	0	None	0	None	0	None	0	None	0	None	0	None	0	None	0	None	0	None	0	None	0	None	0	None	0	None	0	None	0	None	0	None	0	None	0	None	0	None	0
GH127	0	None	0	None	0	None	3	Ga0222584_1036_2;Ga0222584_1048_2;Ga0222584_1048_8	0	None	0	None	0	None	0	None	0	None	2	k141_14739_22;k141_340208_4	0	None	0	None	0	None	0	None	0	None	0	None	0	None	0	None	0	None	0	None	0	None	0	None	0	None	0	None	0
GH129	0	None	0	None	0	None	0	None	0	None	0	None	0	None	0	None	0	None	0	None	0	None	0	None	0	None	0	None	0	None	0	None	0	None	0	None	0	None	0	None	0	None	0	None	0	None	0	None	0
GH130	1	Ga0214422_1064_3	0	None	3	Ga0222570_1038_1;Ga0222570_1039_3;Ga0222570_1166_2	1	Ga0222584_1002_12	1	Ga0310638_1025_15	0	None	0	None	0	None	0	None	2	k141_265191_13;k141_265191_7	0	None	1	k141_190312_1	0	None	0	None	1	k141_374992_2	0	None	1	k141_529441_5	0	None	0	None	1	k141_394433_3	0	None	1	k141_371779_1	2	k141_193294_4;k141_193294_5	0	None	3
GH133	1	Ga0214422_1008_2	0	None	0	None	0	None	0	None	0	None	0	None	0	None	0	None	0	None	0	None	0	None	0	None	0	None	0	None	0	None	0	None	0	None	0	None	0	None	0	None	0	None	1	k141_539732_4	0	None	0
GH134	0	None	0	None	0	None	0	None	0	None	0	None	0	None	0	None	0	None	0	None	0	None	0	None	0	None	0	None	0	None	0	None	0	None	0	None	0	None	0	None	0	None	0	None	0	None	0	None	0
GH138	0	None	0	None	0	None	2	Ga0222584_1010_14;Ga0222584_1026_8	0	None	0	None	0	None	0	None	0	None	0	None	0	None	0	None	0	None	0	None	0	None	0	None	0	None	0	None	0	None	0	None	0	None	0	None	0	None	0	None	0
GH139	0	None	0	None	0	None	0	None	0	None	0	None	0	None	0	None	0	None	0	None	0	None	0	None	0	None	0	None	0	None	0	None	0	None	0	None	0	None	0	None	0	None	0	None	0	None	0	None	0
GH140	0	None	0	None	0	None	0	None	0	None	0	None	0	None	0	None	0	None	0	None	0	None	0	None	0	None	0	None	0	None	0	None	0	None	0	None	0	None	0	None	0	None	0	None	0	None	0	None	0
GH141	0	None	0	None	0	None	0	None	0	None	0	None	0	None	0	None	0	None	3	k141_195512_3;k141_232730_1;k141_293805_7	0	None	0	None	0	None	0	None	0	None	0	None	0	None	0	None	0	None	0	None	0	None	0	None	0	None	0	None	0
GH142	0	None	0	None	0	None	0	None	0	None	0	None	0	None	1	Ga0310671_1015_17	0	None	0	None	0	None	0	None	0	None	0	None	0	None	0	None	0	None	0	None	0	None	0	None	0	None	0	None	0	None	0	None	0
GH144	0	None	0	None	0	None	0	None	0	None	0	None	0	None	0	None	0	None	0	None	0	None	0	None	0	None	0	None	0	None	0	None	0	None	0	None	0	None	0	None	0	None	0	None	0	None	0	None	0
GH145	0	None	0	None	0	None	0	None	0	None	0	None	0	None	0	None	0	None	0	None	0	None	0	None	0	None	0	None	0	None	0	None	0	None	0	None	0	None	0	None	0	None	0	None	0	None	0	None	0
GH146	0	None	0	None	0	None	1	Ga0222584_1076_1	0	None	0	None	0	None	0	None	0	None	1	k141_282838_2	0	None	0	None	0	None	0	None	0	None	0	None	0	None	0	None	0	None	0	None	0	None	0	None	0	None	0	None	0
GH151	0	None	0	None	0	None	0	None	0	None	0	None	0	None	0	None	0	None	0	None	0	None	0	None	0	None	0	None	0	None	0	None	0	None	0	None	0	None	0	None	0	None	0	None	0	None	0	None	0
GH153	0	None	0	None	0	None	0	None	0	None	0	None	0	None	0	None	0	None	0	None	0	None	0	None	0	None	0	None	0	None	0	None	0	None	0	None	0	None	0	None	0	None	0	None	0	None	0	None	0
GH156	0	None	0	None	0	None	0	None	0	None	0	None	0	None	0	None	0	None	1	k141_73812_1	0	None	0	None	0	None	0	None	0	None	0	None	0	None	0	None	0	None	0	None	0	None	0	None	0	None	0	None	0
GH157	0	None	0	None	0	None	0	None	0	None	0	None	0	None	0	None	0	None	0	None	0	None	0	None	0	None	0	None	0	None	0	None	0	None	0	None	0	None	0	None	0	None	0	None	0	None	0	None	0
GH158	0	None	0	None	0	None	0	None	0	None	0	None	0	None	0	None	0	None	0	None	0	None	0	None	0	None	0	None	0	None	0	None	0	None	2	k141_281870_13;k141_281870_16	0	None	0	None	0	None	0	None	0	None	0	None	0
GH161	0	None	0	None	0	None	0	None	0	None	0	None	0	None	0	None	0	None	0	None	0	None	0	None	0	None	0	None	0	None	0	None	0	None	1	k141_259587_9	0	None	0	None	0	None	0	None	0	None	0	None	0
GH163	0	None	0	None	0	None	0	None	0	None	0	None	0	None	0	None	0	None	1	k141_104696_2	0	None	0	None	0	None	0	None	0	None	0	None	0	None	0	None	0	None	0	None	0	None	0	None	0	None	0	None	0
GH164	0	None	0	None	0	None	0	None	0	None	0	None	0	None	0	None	0	None	0	None	0	None	0	None	0	None	0	None	0	None	0	None	0	None	0	None	0	None	0	None	0	None	0	None	0	None	0	None	0
GH165	0	None	0	None	0	None	0	None	0	None	0	None	0	None	0	None	0	None	2	k141_147608_5;k141_147608_5	0	None	0	None	0	None	0	None	0	None	0	None	0	None	0	None	0	None	0	None	0	None	0	None	0	None	0	None	0
PL001	0	None	0	None	0	None	0	None	0	None	0	None	0	None	0	None	0	None	0	None	0	None	0	None	0	None	0	None	0	None	0	None	0	None	0	None	0	None	0	None	0	None	0	None	0	None	0	None	0
PL009	0	None	0	None	0	None	0	None	0	None	0	None	0	None	0	None	0	None	0	None	0	None	0	None	0	None	0	None	0	None	0	None	0	None	0	None	0	None	0	None	0	None	0	None	0	None	0	None	0
PL010	0	None	0	None	0	None	0	None	0	None	0	None	0	None	0	None	0	None	0	None	0	None	0	None	0	None	0	None	0	None	0	None	0	None	0	None	0	None	0	None	0	None	0	None	0	None	0	None	0
PL012	0	None	0	None	0	None	0	None	0	None	0	None	0	None	1	Ga0310671_1077_2	0	None	0	None	0	None	0	None	0	None	0	None	0	None	0	None	0	None	0	None	0	None	0	None	0	None	0	None	0	None	1	k141_67820_1	0
PL017	0	None	0	None	0	None	0	None	0	None	0	None	0	None	0	None	0	None	0	None	0	None	0	None	0	None	0	None	0	None	0	None	0	None	0	None	0	None	0	None	0	None	0	None	0	None	0	None	0
PL025	0	None	0	None	0	None	0	None	0	None	0	None	0	None	0	None	0	None	0	None	0	None	0	None	0	None	0	None	0	None	0	None	0	None	0	None	0	None	0	None	0	None	0	None	0	None	0	None	0
PL029	0	None	0	None	0	None	0	None	0	None	0	None	0	None	0	None	0	None	0	None	0	None	0	None	0	None	0	None	0	None	0	None	0	None	0	None	0	None	0	None	0	None	0	None	0	None	0	None	0
PL033	0	None	0	None	0	None	0	None	0	None	0	None	0	None	0	None	0	None	1	k141_334669_8	0	None	0	None	0	None	0	None	0	None	0	None	0	None	0	None	0	None	0	None	0	None	0	None	0	None	0	None	0
PL035	0	None	0	None	0	None	0	None	0	None	0	None	0	None	0	None	0	None	0	None	0	None	0	None	0	None	0	None	0	None	0	None	0	None	0	None	0	None	0	None	0	None	0	None	0	None	0	None	0
[truncated: 119 more columns]
